# Supplementary material for: A long noncoding RNA binding to QKI-5 regulates germ cell apoptosis via p38 MAPK signaling pathway
Source: Cell Death Dis. 2019 Sep 20;10(10):699. doi: 10.1038/s41419-019-1941-2 (PMC6754436; doi:10.1038/s41419-019-1941-2)
Supplement: Supplementary file 1 — Table S1 [file 41419_2019_1941_MOESM1_ESM.xlsx]

## Sheet: primer
Supplemental Table S1: Primer sequences of qRT-PCR
	Forward primer (5' to 3')	Reverse primer (5' to 3')
Qki-5	CTGTCATGCCAAACGGAAC	GATGGACACGCATATCGTG
Qki-6	CTGTCATGCCAAACGGAAC	CGTTGGGAAAGCCATAC
Qki-7	CTGTCATGCCAAACGGAAC	GACTGGCATTTCAATCCAC
Actb	GGCTGTATTCCCCTCCATCG	CCAGTTGGTAACAATGCCATGT
Gapdh	AGGTCGGTGTGAACGGATTTG	TGTAGACCATGTAGTTGAGGTCA
Lnc1	CGCCTAGTTATGGTGACG	ATTTCGGTTCCACTGGAC
Lnc2	CCACTGTGGCACATTGAAGTA	TTAAGTTAATGGGTGCTGTGTT
Lnc3	AGTTGAGTCCCAAATCACATA	TCTGGGAAATTACACACACTTG
Lnc4	TGTCAGCATAGACGCTTTCGT	GTGGTGGAAGGCCATGCTTA
Lnc5	CCCACTCCCCTACCCCTTAC	AGAAATCACCACTCAACAGGC
Lnc6	ATTGTGGTATGAATGTGAACT	GAAGCAGATGATAGATAATGGAA
Lnc7	GGCAGATGCCTTTCATCA	CAGAGCACTAGCCTAGCAA
Lnc8	TTTCTGGATAGCCCAAGAGCA	GGATGTGTGAGCTAGAGGCAA
Lnc9	CCATGTTCTACACCTGAACTAT	ATGGTAGGTAGGGTACAGC
Lnc10	CCCAGAGCCATGTTCTTG	AGCTATGATTACAGAGGAAGTT
Lnc11	TGTTTCCACCACTGTGAC	ACCAAACTGGGTTTGTTAAAG
Lnc12	AGCAAGGTCCATCAGCATCC	ACATCTTAGCCAGGCAACAAC
Lnc13	TCCGAGCATCTTATCCACGC	GTATGGTGGTACTCCCGCTG
U6 RNA	CTCGCTTCGGCAGCACA	AACGCTTCACGAATTTGCGT
