# Supplementary material for: A long noncoding RNA binding to QKI-5 regulates germ cell apoptosis via p38 MAPK signaling pathway
Source: Cell Death Dis. 2019 Sep 20;10(10):699. doi: 10.1038/s41419-019-1941-2 (PMC6754436; doi:10.1038/s41419-019-1941-2)
Supplement: Supplementary file 2 — Table S2 [file 41419_2019_1941_MOESM2_ESM.xlsx]

## Sheet: Sheet1
Supplemental Table S2: Probe sequences used for RNA pull down
	Probe sequences (5' to 3')
Lnc10_AS_1#	GGCTGGTTGAATCCAGTAAA
Lnc10_AS_2#	TCCAGTGTATGTACGACATC
Lnc10_AS_3#	CTGTACACTTCTCTGTACTT
Lnc10_AS_4#	CTTAAATCCATATCCTTGGA
Lnc10_AS_5#	TAGAACACACAGCGGAACCG
Lnc10_AS_6#	ATACACTCGAAGTACCAGCA
Lnc10_AS_7#	AACTGAGCAGTCTCTTGAGG
Lnc10_AS_8#	AGTACGGCACATACAGTTGG
Lnc10_SS_1#	TTTACTGGATTCAACCAGCC
Lnc10_SS_2#	GATGTCGTACATACACTGGA
Lnc10_SS_3#	AAGTACAGAGAAGTGTACAG
