# Supplementary material for: A long noncoding RNA binding to QKI-5 regulates germ cell apoptosis via p38 MAPK signaling pathway
Source: Cell Death Dis. 2019 Sep 20;10(10):699. doi: 10.1038/s41419-019-1941-2 (PMC6754436; doi:10.1038/s41419-019-1941-2)
Supplement: Supplementary file 3 — Table S3 [file 41419_2019_1941_MOESM3_ESM.xlsx]

## Sheet: Sheet2
Supplemental Table S3: mRNAs binding to QKI5 from RIP-Microarray
ProbeName	FC ([QKI1] vs [IGG1])	Log FC ([QKI1] vs [IGG1])	Primary.Accession	Symbol	Entrez.Gene.ID	Feature.Type	Chr	Start	End	Strand
A_55_P2162622	502.343	8.97253	M23096			mRNA	chr14	54768452	54768392	-
A_65_P11853	43.4768	5.44217	NM_172964	Arhgap28	268970	mRNA	chr17	68192576	68192512	-
A_55_P1960068	33.0097	5.04482				mRNA	chr2	164393984	164394048	+
A_55_P2062589	25.6743	4.68225	NM_008639	Mtnr1a	17773	mRNA	chr8	46173784	46173840	+
A_55_P2005655	25.6084	4.67854	NM_018766	Ntsr1	18216	mRNA	chr2	180279632	180279680	+
A_51_P158073	23.7334	4.56885	NM_175687	A230050P20Rik	319278	mRNA	chr9	20678668	20678726	+
A_55_P2319468	23.0386	4.52598	NR_015553	9430076C15Rik	320189	mRNA	chr6	53347148	53347208	+
A_55_P2000439	22.2501	4.47574	NM_001081306	Ptprz1	19283	mRNA	chr6	23002114	23002172	+
A_55_P2017001	22.0363	4.46181				mRNA	chr3	86352728	86352672	-
A_52_P508317	20.8603	4.38269	NM_025745	Erlec1	66753	mRNA	chr11	30829848	30829788	-
A_66_P114700	19.6565	4.29694	NM_010596	Kcna7	16495	mRNA	chr7	52666472	52666532	+
A_55_P2101177	19.6039	4.29307	NM_001271601	Ncaph2	52683	mRNA	chr15	89203200	89203256	+
A_55_P2004447	18.5385	4.21245	NM_145594	Fgl1	234199	mRNA	chr8	42285908	42285848	-
A_55_P1987610	18.1327	4.18052	AK133226	Fam186a	380973	mRNA	chr15	99776208	99776152	-
A_55_P2030848	18.1317	4.18044	NM_027700	4933416I08Rik	71159	mRNA	chrX	50994428	50994488	+
A_55_P2005621	16.9579	4.08388	NM_147095	Olfr676	259099	mRNA	chr7	112184528	112184592	+
A_55_P2111459	16.9326	4.08173	NM_011706	Trpv2	22368	mRNA	chr11	62413740	62413800	+
A_51_P276063	16.4253	4.03784	NM_010726	Phyh	16922	mRNA	chr2	4859629	4859689	+
A_55_P1977478	15.7985	3.98172	NM_177226	Zfp629	320683	mRNA	chr7	134750608	134750544	-
A_55_P2103661	15.3135	3.93674	NM_001004149	Zfp366	238803	mRNA	chr13	100016864	100016920	+
A_51_P131561	15.0579	3.91245	NM_029639	1600029D21Rik	76509	mRNA	chr9	50313108	50313168	+
A_52_P52303	14.9448	3.90157	NM_001131020	Gfap	14580	mRNA	chr11	102751872	102751816	-
A_55_P2199694	14.7828	3.88585	BG075185	2810002D19Rik	66457	mRNA	chr2	94255936	94255872	-
A_55_P2068506	14.6482	3.87265	ENSMUST00000103667			mRNA	chr14	54363320	54363380	+
A_55_P2127765	14.4791	3.8559	NM_007768	Crp	12944	mRNA	chr1	174629344	174629408	+
A_55_P1987615	14.256	3.83349	ENSMUST00000100209	1700030F18Rik	72277	mRNA	chr15	99770320	99770264	-
A_55_P2067719	14.159	3.82364	NM_033574	Pcdhgb1	93699	mRNA	chr18	37842432	37842492	+
A_55_P2132147	14.1235	3.82003	ENSMUST00000082411	ND3	17718	mRNA	chr1	24619672	24619612	-
A_55_P2064063	13.9041	3.79743	NM_009809	Casp14	12365	mRNA	chr10	78174816	78174760	-
A_51_P309501	13.6287	3.76857	NM_138602	Praf2	54637	mRNA	chrX	7307735	7307794	+
A_66_P133525	13.5634	3.76165	AK082053			mRNA	chr18	56293640	56293580	-
A_55_P2083834	13.5143	3.75642	AK155894	Gm10781	100038720	mRNA	chr13	56703856	56703916	+
A_55_P2285317	13.4671	3.75137	AK015880	4930524B17Rik	74725	mRNA	chr6	19198048	19197990	-
A_55_P2197338	13.1149	3.71314	ENSMUST00000140371			mRNA	chr11	69504584	69504640	+
A_55_P1975266	12.966	3.69666	NM_027010	Crygf	12969	mRNA	chr1	65974792	65974852	+
A_55_P2059680	12.7922	3.6772	NM_001127354	Gm11938	100041408	mRNA	chr11	99464040	99463984	-
A_51_P498882	12.7326	3.67045	NM_010001	Cyp2c37	13096	mRNA	chr19	40086468	40086528	+
A_55_P2163353	12.4906	3.64277	NM_009237	Sox3	20675	mRNA	chrX	58144624	58144564	-
A_55_P1957932	12.3953	3.63172	ENSMUST00000020855			mRNA	chr11	64965476	64965416	-
A_55_P2092730	12.2586	3.61572	NM_001111279	Wdfy1	69368	mRNA	chr1	79698960	79698904	-
A_51_P315595	12.1368	3.60132	ENSMUST00000082421	CYTB	17711	mRNA	chrM	15099	15158	+
A_52_P236709	12.0504	3.59101	NM_130458	Sp7	170574	mRNA	chr15	102187752	102187696	-
A_55_P2044992	12.0345	3.58911	XM_001004454	Gm14025	668894	mRNA	chr2	128863984	128863928	-
A_52_P237973	11.9744	3.58188	NM_146957	Olfr170	258959	mRNA	chr16	19606000	19605940	-
A_55_P2112170	11.9603	3.58018	NM_001004062	Crtc1	382056	mRNA	chr8	72906320	72906256	-
A_51_P323880	11.933	3.57689	ENSMUST00000082405	COX2	17709	mRNA	chr1	24621798	24621740	-
A_55_P2256770	11.8823	3.57074	AK016132	4930555K05Rik	75361	mRNA	chr13	73343600	73343544	-
A_55_P2173011	11.8022	3.56099	NM_182716	Nfasc	269116	mRNA	chr1	134466624	134466560	-
A_51_P295410	11.3686	3.50698	NM_021432	Nap1l5	58243	mRNA	chr6	58855448	58855388	-
A_55_P1988970	11.3604	3.50594	NM_021527	Mkks	59030	mRNA	chr2	136699632	136699568	-
A_52_P164394	11.3557	3.50534	NM_139309	Fktn	246179	mRNA	chr4	53775252	53775312	+
A_51_P123314	11.2191	3.48788	NM_054091	Olfr74	117005	mRNA	chr2	87814776	87814720	-
A_52_P677891	11.2183	3.48779	NM_001162532	Fam174b	100038344	mRNA	chr7	80921168	80921224	+
A_66_P127224	11.0335	3.46382	NM_010660	Krt10	16661	mRNA	chr11	99246560	99246536	-
A_55_P1982727	10.995	3.45878	NM_019874	Dnajb5	56323	mRNA	chr4	42971496	42971552	+
A_51_P505907	10.94	3.45154	NM_013775	Tcl1b2	27381	mRNA	chr12	106392960	106393016	+
A_55_P1960251	10.9121	3.44786	NM_001005854	Gm609	208166	mRNA	chr16	45416952	45416892	-
A_55_P2007243	10.8945	3.44553	NM_008421	Kcnc1	16502	mRNA	chr7	53688624	53688680	+
A_55_P2076471	10.8852	3.44429	NM_173015	Mon1b	270096	mRNA	chr8	116168992	116169056	+
A_55_P2361547	10.8085	3.43409	AK011855	2610201A13Rik	70434	mRNA	chr11	33050580	33050520	-
A_55_P2163749	10.7738	3.42945				mRNA	chr1_random	488769	488828	+
A_55_P2031974	10.7678	3.42865	AK038232			mRNA	chr14	53874068	53874128	+
A_55_P1978306	10.6584	3.41392	NM_207671	Zfp318	57908	mRNA	chr17	46551616	46551672	+
A_55_P2045976	10.6495	3.41272	GU599378			mRNA	chr6	41102168	41102228	+
A_52_P460734	10.6488	3.41261	NM_198408	Crhbp	12919	mRNA	chr13	96201960	96201904	-
A_51_P395555	10.5771	3.40288	NM_178600	Vkorc1	27973	mRNA	chr7	135036672	135036608	-
A_55_P2067967	10.5738	3.40243	ENSMUST00000086050			mRNA	chr5	95711744	95711808	+
A_55_P2080756	10.4657	3.3876	NM_001011749	Olfr704	257902	mRNA	chr7	114009080	114009136	+
A_55_P2081323	10.4413	3.38423	NM_019690	Gnas	14683	mRNA	chr2	174163504	174163552	+
A_51_P324303	10.3909	3.37724	NM_153789	Mylip	218203	mRNA	chr13	45506980	45507040	+
A_55_P2003991	10.3469	3.37112	NM_008207	H2-T24	15042	mRNA	chr17	36143664	36143604	-
A_55_P1955039	10.3417	3.3704	NM_001161817	Myo1b	17912	mRNA	chr1	51807412	51807352	-
A_51_P310164	10.3005	3.36464	NM_001144992	2810459M11Rik	72792	mRNA	chr1	87950880	87950936	+
A_55_P1971840	10.2841	3.36234	NM_010739	Muc13	17063	mRNA	chr16	33819908	33819968	+
A_55_P2226675	10.1371	3.34158	AK081065	B930078G14Rik	791373	mRNA	chr8	8691628	8691687	+
A_55_P2051292	10.054	3.3297	ENSMUST00000106093	Tbcd	108903	mRNA	chr11	121349640	121349696	+
A_55_P2060863	10.0489	3.32897				mRNA	chr9	101350688	101350632	-
A_55_P1996683	10.0383	3.32744	NM_008406	Itih1	16424	mRNA	chr14	31742434	31742376	-
A_55_P2139014	9.9939	3.32105	NM_177840	Lcn6	620709	mRNA	chr2	25537068	25537128	+
A_51_P117640	9.95064	3.31479	AK018042	5830468F06Rik	76082	mRNA	chr8	15015191	15015132	-
A_55_P2121516	9.92444	3.31099	NM_001080933	Ankfn1	382543	mRNA	chr11	89282456	89282400	-
A_55_P2086448	9.89181	3.30623	AK144597	Gm10385	100038592	mRNA	chr15	36621688	36621744	+
A_66_P133112	9.89061	3.30606	NR_045321	Gm14635	100043944	mRNA	chrX	11916988	11916929	-
A_52_P26626	9.86663	3.30256	NM_001033980	Fam92b	436062	mRNA	chr8	122690384	122690328	-
A_52_P344290	9.85938	3.3015	NM_010169	F2r	14062	mRNA	chr13	96371960	96371904	-
A_55_P2212259	9.84906	3.29999	NR_030689	4930539J05Rik	319587	mRNA	chr3	135099248	135099184	-
A_55_P2101963	9.84081	3.29878	ENSMUST00000105696	Apitd1	69928	mRNA	chr4	148501456	148501392	-
A_55_P2020911	9.80608	3.29368	NM_025949	Rps6ka6	67071	mRNA	chrX	108501944	108501888	-
A_55_P2018821	9.72542	3.28176				mRNA	chr13	75122608	75122672	+
A_52_P245766	9.7171	3.28053	NAP103766-1			mRNA	chr4	105808848	105808792	-
A_55_P2154480	9.67994	3.275	NM_001162934	Ctxn2	381418	mRNA	chr2	124973512	124973568	+
A_55_P2155504	9.6682	3.27325	NM_010693	Lck	16818	mRNA	chr4	129225672	129225616	-
A_52_P388164	9.641	3.26918	NM_146756	Olfr608	258751	mRNA	chr7	110618600	110618656	+
A_52_P610403	9.62571	3.26689	NM_001110791	Sf1	22668	mRNA	chr19	6377677	6377736	+
A_55_P2008891	9.61473	3.26525	NM_001081983	Tmsb15b1	666244	mRNA	chrX	133508752	133508696	-
A_55_P2106801	9.59266	3.26193	NM_031368	Bglap3	12095	mRNA	chr3	88172600	88172544	-
A_51_P313157	9.53351	3.25301	NM_133674	Arhgef5	54324	mRNA	chr6	43239040	43239096	+
A_51_P395921	9.47993	3.24488	NM_033607	Uchl4	93841	mRNA	chr9	64083588	64083648	+
A_66_P115080	9.46524	3.24264	AK080020			mRNA	chr7	35920152	35920092	-
A_55_P2168271	9.43422	3.2379	AK135041	6430553K19Rik	619300	mRNA	chr16	48122244	48122184	-
A_55_P2112245	9.41526	3.235	AK038868	Ccdc13	100502864	mRNA	chr9	121707960	121707904	-
A_55_P2092364	9.38214	3.22992	NM_001039552	2210404J11Rik	381062	mRNA	chr17	15201119	15201178	+
A_55_P2146848	9.35376	3.22555	NM_207557	Olfr681	404318	mRNA	chr7	112270776	112270832	+
A_55_P2139396	9.34502	3.2242	NM_178680	Unc45b	217012	mRNA	chr11	82756848	82756904	+
A_55_P1984103	9.30126	3.21743	NM_010280	Gfra3	14587	mRNA	chr18	34849620	34849560	-
A_51_P355753	9.28565	3.215	NM_010430	Hic1	15248	mRNA	chr11	74978168	74978104	-
A_51_P431316	9.27937	3.21403	NM_025773	Ube2w	66799	mRNA	chr1	16560152	16560093	-
A_55_P2026218	9.1966	3.2011	NM_080419	Igsf8	140559	mRNA	chr1	174249904	174249968	+
A_55_P1997554	9.19362	3.20063	NM_080466	Kcnn3	140493	mRNA	chr3	89476304	89476360	+
A_51_P202162	9.15949	3.19527	NM_001039093	Tom1l2	216810	mRNA	chr11	60054504	60054448	-
A_55_P2169457	9.07813	3.18239	NM_172510	Mfsd4	213006	mRNA	chr1	133949016	133948960	-
A_52_P559566	9.06963	3.18104	TC1725107			mRNA	chr12	116481256	116481200	-
A_55_P2068314	9.06026	3.17955	NM_182957	Gm17019	66773	mRNA	chr5	15029133	15029074	-
A_55_P2277475	9.0471	3.17746	NR_040273	9330179D12Rik	77558	mRNA	chr6	127162368	127162432	+
A_55_P2296310	9.03693	3.17583	AK014733	4833420D23Rik	73766	mRNA	chr18	10748579	10748638	+
A_55_P2139092	9.01524	3.17237	XM_001477317	Gm5585	434123	mRNA	chr7	14918037	14917978	-
A_55_P2026818	9.01457	3.17226	NM_001033270	Slc4a7	218756	mRNA	chr14	15632353	15632412	+
A_55_P2082180	8.96041	3.16356	NM_011612	Tnfrsf9	21942	mRNA	chr4	150319104	150319168	+
A_55_P2021495	8.9575	3.1631				mRNA	chr17	22918956	22918896	-
A_55_P2032014	8.93998	3.16027	NM_001011862	Olfr699	258180	mRNA	chr7	113933744	113933680	-
A_51_P270558	8.90934	3.15532	NR_045360	2210409D07Rik	70157	mRNA	chr18	57791844	57791784	-
A_55_P2236823	8.89643	3.15323	AK048316	6430590A07Rik	619719	mRNA	chr3	40694552	40694492	-
A_51_P378298	8.88003	3.15056	NM_026976	Faim3	69169	mRNA	chr1	132777256	132777312	+
A_55_P2060198	8.87421	3.14962	ENSMUST00000156405	Mcf2l	17207	mRNA	chr8	12991666	12991725	+
A_51_P210082	8.81238	3.13953	NM_015769	Ercc4	50505	mRNA	chr16	13148749	13148808	+
A_55_P2092616	8.76833	3.1323	NM_172478	Tbc1d25	209815	mRNA	chrX	7731664	7731605	-
A_55_P2003178	8.76498	3.13175	NM_172414	Zc2hc1c	72350	mRNA	chr12	86640200	86640256	+
A_55_P2110012	8.73844	3.12738	NM_177102	Tmem91	320208	mRNA	chr7	26454320	26454260	-
A_55_P1993049	8.70486	3.12182	ENSMUST00000179230			mRNA	chr13	85266664	85266608	-
A_55_P2051166	8.69761	3.12062	NAP114173-1			mRNA	chr14	42737008	42737068	+
A_55_P2139112	8.65697	3.11386	NM_139291	Cdc26	66440	mRNA	chr4	62055736	62055680	-
A_55_P2171236	8.65053	3.11279	XM_355890	Vsig10l	75690	mRNA	chr7	50726356	50726416	+
A_55_P1958845	8.59464	3.10344	ENSMUST00000097930			mRNA	chr4	107478808	107478744	-
A_55_P2157610	8.59289	3.10314	NM_001033204	Rpusd3	101122	mRNA	chr6	113365384	113365320	-
A_55_P2041011	8.59282	3.10313	NM_001033633	Slc2a13	239606	mRNA	chr15	91098304	91098248	-
A_55_P2002815	8.54425	3.09495	AK034019	Rabgap1l	29809	mRNA	chr1	162602704	162602640	-
A_51_P211491	8.49925	3.08734	NM_010368	Gusb	110006	mRNA	chr5	130465192	130465136	-
A_55_P1994539	8.48968	3.08571	NM_001193659	Cldn12	64945	mRNA	chr5	5505282	5505223	-
A_55_P2012211	8.47191	3.08269	NM_026480	Ooep	67968	mRNA	chr9	78224864	78224800	-
A_52_P51078	8.44857	3.07871	NM_007801	Ctsh	13036	mRNA	chr9	89970832	89970888	+
A_52_P234354	8.4342	3.07625	NM_178922	Hic2	58180	mRNA	chr16	17263320	17263378	+
A_55_P2028350	8.40502	3.07125	ENSMUST00000105802	Htr6	15565	mRNA	chr4	138630832	138630768	-
A_55_P2060278	8.3889	3.06848	NM_026437	Fam45a	67894	mRNA	chr19	60912068	60912128	+
A_55_P2152407	8.38813	3.06835				mRNA
A_55_P2136976	8.36356	3.06412	NR_028584	Gm11213	670833	mRNA	chr4	63261748	63261688	-
A_51_P209327	8.3562	3.06285	NM_013912	Apln	30878	mRNA	chrX	45378652	45378592	-
A_55_P1970414	8.34642	3.06116	NM_023644	Mccc1	72039	mRNA	chr3	35858288	35858228	-
A_55_P2027147	8.34191	3.06038	NM_026826	Mrps18c	68735	mRNA	chr5	101233416	101233480	+
A_55_P2011887	8.32344	3.05718	NM_010617	Kif13a	16553	mRNA	chr13	46844600	46844544	-
A_55_P2043083	8.29593	3.0524	NM_177406	Cyp4a12a	277753	mRNA	chr4	115005256	115005320	+
A_52_P203440	8.28645	3.05075	NR_033483	U90926	57425	mRNA	chr5	92641816	92641048	-
A_51_P196629	8.28109	3.04982	NM_001163567	Fam102b	329739	mRNA	chr3	108776944	108776888	-
A_55_P2053597	8.27738	3.04917				mRNA	chr12	86781608	86781664	+
A_55_P2001218	8.24262	3.0431	NM_009855	Cd80	12519	mRNA	chr16	38486772	38486832	+
A_55_P1979457	8.23439	3.04166	NM_016764	Prdx4	53381	mRNA	chrX	151758528	151758464	-
A_55_P1965793	8.21848	3.03887	NM_027271	D3Ertd751e	73852	mRNA	chr3	41550476	41550536	+
A_52_P360112	8.20558	3.03661	NM_009990	Clip2	269713	mRNA	chr5	134965472	134965408	-
A_55_P2045299	8.1914	3.03411	NM_175500	Gpc5	103978	mRNA	chr14	116923600	116923656	+
A_55_P2109479	8.18871	3.03364	NM_001001180	Zfp941	407812	mRNA	chr7	147995728	147995680	-
A_55_P2070306	8.1703	3.03039	XM_003084997	Gm3173	100169872	mRNA	chr14	4601834	4601893	+
A_51_P280085	8.16548	3.02954	NM_028298	Zfp655	72611	mRNA	chr5	146008096	146008160	+
A_55_P2153783	8.12993	3.02324	NM_010231	Fmo1	14261	mRNA	chr1	164780272	164780208	-
A_51_P115626	8.12542	3.02244	NM_021423	Shank3	58234	mRNA	chr15	89390448	89390512	+
A_55_P1989215	8.12328	3.02206	NM_028093	Entpd8	72090	mRNA	chr2	24941172	24941230	+
A_55_P1983412	8.11954	3.0214	NM_001164679	Ano8	382014	mRNA	chr8	74002720	74002656	-
A_55_P2311855	8.11317	3.02027				mRNA	chr17	21827352	21827292	-
A_55_P2156741	8.10761	3.01928	NM_009294	Stx4a	20909	mRNA	chr7	134992416	134992480	+
A_55_P2000833	8.09919	3.01778	NM_001013368	E2f8	108961	mRNA	chr7	56121920	56121860	-
A_52_P558988	8.09683	3.01736	NM_001080707	Gpr155	68526	mRNA	chr2	73194680	73191776	-
A_55_P2139318	8.09638	3.01728	AK043828	Cdhr3	68764	mRNA	chr12	33735728	33735668	-
A_55_P1954835	8.08515	3.01528	AF209907	Ramp3	56089	mRNA	chr11	6577424	6577483	+
A_51_P424290	8.05795	3.01041	NM_181818	Olfr141	257913	mRNA	chr2	86646344	86646288	-
A_55_P2062627	8.02924	3.00526	NM_029384	Tmem238	664968	mRNA	chr7	4736451	4736392	-
A_52_P4095	8.02243	3.00404	AK169661	Auh	11992	mRNA	chr13	53003584	53003524	-
A_55_P2003614	7.9947	2.99904	AK133329	4930480K23Rik	75016	mRNA	chr14	70132880	70132936	+
A_55_P2243883	7.99309	2.99875	AK020978	B230117O15Rik	78871	mRNA	chr4	3482292	3482233	-
A_66_P114589	7.97597	2.99566	ENSMUST00000065878	4930597O21Rik	75373	mRNA	chr6	66844820	66844760	-
A_55_P2010946	7.96841	2.99429	NM_020558	C1d	57316	mRNA	chr11	17169054	17169112	+
A_55_P2090728	7.95921	2.99262	NR_003646	4921511C20Rik	245598	mRNA	chrX	123930336	123930400	+
A_51_P513072	7.94409	2.98988	NM_175372	Rdh13	108841	mRNA	chr7	4377847	4377788	-
A_55_P2342030	7.92128	2.98573	AK138162	1700101I11Rik	100504640	mRNA	chr6	129482088	129482032	-
A_55_P1958314	7.90481	2.98273	NM_027409	Mospd1	70380	mRNA	chrX	50698272	50698212	-
A_55_P2181326	7.90113	2.98206				mRNA	chr19	61304752	61304692	-
A_55_P2106175	7.88203	2.97857	NM_008102	Gch1	14528	mRNA	chr14	47775408	47775348	-
A_55_P1967231	7.87426	2.97714	NM_175096	Stbd1	52331	mRNA	chr5	93035504	93035568	+
A_55_P2183237	7.87114	2.97657	NM_027801	2610015P09Rik	212153	mRNA	chr16	43963744	43963804	+
A_55_P2170009	7.86914	2.97621	NM_145381	Lactb2	212442	mRNA	chr1	13616951	13616892	-
A_55_P2059894	7.86651	2.97572	BY726604			mRNA	chr12	106650160	106650216	+
A_52_P156852	7.86409	2.97528	NP064466			mRNA	chr12	114655432	114655376	-
A_55_P2201676	7.84856	2.97243	NM_177382	Cyp2r1	244209	mRNA	chr7	121693824	121693768	-
A_55_P2184385	7.81761	2.96673				mRNA	chr15	28555236	28555176	-
A_55_P2044533	7.80981	2.96529	ENSMUST00000180041			mRNA	chr2	120541760	120541816	+
A_55_P2128220	7.76905	2.95774	TC1607839			mRNA	chr1	163752672	163752736	+
A_55_P2055587	7.76139	2.95632	NM_199016	Enpp4	224794	mRNA	chr17	44233352	44233296	-
A_55_P1961325	7.75995	2.95605	ENSMUST00000121170	Tes	21753	mRNA	chr6	17038780	17038840	+
A_51_P264444	7.7332	2.95106	ENSMUST00000109982	Ralgapa2	241694	mRNA	chr2	146246608	146246560	-
A_55_P2057076	7.69539	2.94399	NM_018832	Magix	54634	mRNA	chrX	7251951	7251892	-
A_55_P2106106	7.68689	2.9424	NM_176912	Gpr77	319430	mRNA	chr7	16820160	16820100	-
A_52_P523445	7.66661	2.93859	NM_028069	Cdhr5	72040	mRNA	chr7	148455824	148455760	-
A_55_P2076288	7.66548	2.93838	NM_001111029	Zfp661	72180	mRNA	chr2	127401328	127401272	-
A_55_P1982229	7.66253	2.93782	AK138496	Ap3b2	11775	mRNA	chr7	88624592	88624528	-
A_55_P2137576	7.6575	2.93687	NM_028721	Nphp3	74025	mRNA	chr9	103944928	103944984	+
A_55_P2061465	7.64078	2.93372	NM_028658	Ppp1r21	73825	mRNA	chr17	88987368	88987424	+
A_55_P2017060	7.63436	2.93251	NM_008849	Pou1f1	18736	mRNA	chr16	65534256	65534316	+
A_55_P2393677	7.62555	2.93084	AK017013	4933431M02Rik	71205	mRNA	chr6	107582208	107582272	+
A_52_P402663	7.62057	2.9299	NM_207204	Ninl	78177	mRNA	chr2	150760368	150760304	-
A_55_P2118076	7.61686	2.9292	ENSMUST00000145391	Pdzd7	100503040	mRNA	chr19	45120276	45120216	-
A_51_P436790	7.59621	2.92528	NM_207665	Olfr1537	257959	mRNA	chr9	39045356	39045296	-
A_51_P349961	7.59107	2.9243	NM_008096	Gc	14473	mRNA	chr5	89864560	89864032	-
A_55_P1975665	7.58942	2.92399	NM_201236	Rhox4e	194856	mRNA	chrX	34971936	34971992	+
A_55_P2000598	7.58494	2.92314	NM_030135	8030411F24Rik	78609	mRNA	chr2	148611616	148611664	+
A_55_P1984173	7.57503	2.92125	NM_178080	Pde4dip	83679	mRNA	chr3	97542864	97542808	-
A_55_P2132832	7.54637	2.91578	NM_206868	Vmn1r178	232959	mRNA	chr7	24679256	24679314	+
A_51_P286737	7.53427	2.91347	NM_011333	Ccl2	20296	mRNA	chr11	81850648	81850712	+
A_55_P2288499	7.52447	2.91159	NR_045855	4933430H16Rik	71285	mRNA	chr7	90086528	90086472	-
A_51_P438853	7.52043	2.91081	NM_025867	Serpinb11	66957	mRNA	chr1	109276752	109276816	+
A_55_P2156776	7.49938	2.90677	ENSMUST00000069431			mRNA	chr10	77949528	77949472	-
A_55_P2329973	7.49381	2.9057	NR_040524	Gm13399	329371	mRNA	chr2	27000504	27000444	-
A_52_P423174	7.49296	2.90554	NM_146230	Acaa1b	235674	mRNA	chr9	119057384	119057328	-
A_55_P2160128	7.46494	2.90013	NM_001033210	Pls1	102502	mRNA	chr9	95654624	95654568	-
A_55_P2059046	7.46245	2.89965	NM_172287	Spire2	234857	mRNA	chr8	125893360	125893416	+
A_55_P2138510	7.45144	2.89752	BY720611			mRNA	chrX	11071356	11071415	+
A_55_P2334424	7.42271	2.89195	AK158188	D630024D03Rik	414116	mRNA	chr11	31718072	31718014	-
A_52_P22331	7.3896	2.8855	ENSMUST00000108710	Akap10	56697	mRNA	chr11	61705400	61705340	-
A_52_P356119	7.34901	2.87755	NM_008316	Hus1	15574	mRNA	chr11	8893774	8893715	-
A_55_P2334177	7.33922	2.87563	AK016962	4933428C20Rik	71250	mRNA	chr7	116638568	116638624	+
A_52_P554506	7.33025	2.87386	ENSMUST00000139555	Dnajc11	230935	mRNA	chr4	151350416	151350464	+
A_52_P595954	7.32953	2.87372	NM_011914	Whsc2	24116	mRNA	chr5	34240888	34240832	-
A_55_P1952056	7.32188	2.87221	AK138305	Trp63	22061	mRNA	chr16	25821344	25821404	+
A_66_P100218	7.31818	2.87148	NM_008227	Hcn3	15168	mRNA	chr3	88951088	88951032	-
A_55_P1965629	7.29581	2.86707	NM_008224	Hcfc1	15161	mRNA	chrX	71188216	71188160	-
A_55_P2071829	7.29038	2.86599	NM_001081242	Tln2	70549	mRNA	chr9	67066000	67065944	-
A_51_P391616	7.26971	2.8619	NM_027907	Agxt2l1	71760	mRNA	chr3	130338520	130338576	+
A_55_P1983508	7.25823	2.85962	NM_013613	Nr4a2	18227	mRNA	chr2	56959696	56959636	-
A_55_P2171116	7.2546	2.8589	NM_001145953	Lgals3	16854	mRNA	chr14	48005416	48005472	+
A_51_P252650	7.25444	2.85886	NM_146947	Olfr338	258949	mRNA	chr2	36233064	36233124	+
A_55_P2143708	7.2511	2.8582	TC1617184			mRNA
A_55_P1987269	7.25011	2.858	NM_146982	Olfr1257	258984	mRNA	chr2	89721584	89721648	+
A_55_P2045225	7.23745	2.85548	NAP096612-001			mRNA	chrX	156022464	156022400	-
A_66_P111987	7.23599	2.85519	NM_001081477	Brwd3	382236	mRNA	chrX	105937792	105937728	-
A_55_P2054913	7.22109	2.85222	NM_001011863	Olfr406	258181	mRNA	chr11	74083512	74083576	+
A_55_P2019113	7.21876	2.85175	NM_001024848	Apol7b	278679	mRNA	chr15	77252704	77252640	-
A_55_P2172779	7.21566	2.85113				mRNA	chr7	66868852	66868792	-
A_51_P475580	7.21131	2.85026	NM_139297	Ugp2	216558	mRNA	chr11	21221340	21221280	-
A_55_P2063163	7.20867	2.84973	NM_023538	Agk	69923	mRNA	chr6	40346656	40346716	+
A_55_P1978191	7.20335	2.84867	NM_198614	C2cd4c	237397	mRNA	chr10	79069840	79069784	-
A_52_P357469	7.19874	2.84774	NM_010237	Frk	14302	mRNA	chr10	34329056	34329116	+
A_55_P2149585	7.1963	2.84726				mRNA	chr5	11774665	11774724	+
A_51_P474053	7.18318	2.84462	NM_001166206	Erv3	71995	mRNA	chr2	131681480	131681416	-
A_55_P1984413	7.16396	2.84076	XR_141250	Gm9948	791293	mRNA	chr15	27505620	27505560	-
A_55_P2081303	7.15356	2.83866	NM_001040400	Tet2	214133	mRNA	chr3	133126808	133126752	-
A_55_P2004761	7.14854	2.83765	NM_001033978	H2-Eb2	381091	mRNA	chr17	34476936	34476992	+
A_55_P2045876	7.14631	2.8372	NR_045434	2900008C10Rik	72937	mRNA	chrX	11711639	11711580	-
A_55_P2088237	7.13977	2.83588	NM_010009	Cyp27b1	13115	mRNA	chr10	126489920	126489984	+
A_55_P2132114	7.12135	2.83215				mRNA	chr16	14480533	14480474	-
A_55_P2026109	7.10558	2.82895	NM_177294	Rpap1	68925	mRNA	chr2	119589760	119589696	-
A_52_P286098	7.10022	2.82786	NM_019427	Epb4.1l4b	54357	mRNA	chr4	57074672	57074612	-
A_55_P2161267	7.09264	2.82632	NM_011307	Uimc1	20184	mRNA	chr13	55129336	55129276	-
A_55_P2051666	7.0855	2.82487	NM_010908	Nfkbib	18036	mRNA	chr7	29543328	29543270	-
A_55_P2230688	7.08281	2.82432	NM_026234	Pigm	67556	mRNA	chr1	174314144	174314208	+
A_51_P520849	7.07276	2.82227	NM_009144	Sfrp2	20319	mRNA	chr3	83577864	83577920	+
A_65_P04472	7.06934	2.82158	NM_025494	Atp6v1c1	66335	mRNA	chr15	38621772	38621832	+
A_55_P2008427	7.06896	2.8215	NM_173383	Dnd1	213236	mRNA	chr18	36923408	36923348	-
A_55_P2004268	7.05733	2.81912	NM_010430	Hic1	15248	mRNA	chr11	74979288	74979232	-
A_52_P578634	7.05661	2.81898	NM_033612	Cela1	109901	mRNA	chr15	100515072	100515016	-
A_55_P2169124	7.02064	2.8116	AK040781	Slc22a30	319800	mRNA	chr19	8417872	8417813	-
A_65_P07196	7.0171	2.81088	ENSMUST00000082409	COX3	17710	mRNA	chr1	24620344	24620286	-
A_51_P338317	7.01508	2.81046	NM_145491	Rhoq	104215	mRNA	chr17	87399104	87399168	+
A_55_P2068414	7.00371	2.80812	XR_141112	Gm19924	100503848	mRNA	chr12	20464672	20464732	+
A_55_P2153221	6.99274	2.80586	TC1612904			mRNA	chr13	47218628	47218568	-
A_55_P2297485	6.98705	2.80468	AK075904	Eif2c2	239528	mRNA	chr15	72928944	72928888	-
A_55_P2418041	6.98676	2.80462	AK028613	4732416N19Rik	320737	mRNA	chr6	148164112	148164176	+
A_55_P1957922	6.97924	2.80307	NM_027560	Arrdc2	70807	mRNA	chr8	73359112	73359056	-
A_55_P2105970	6.94552	2.79608	NM_001122668	E330014E10Rik	665943	mRNA	chr5	96233016	96233072	+
A_55_P2090768	6.94373	2.79571	AV572535			mRNA	chr7	72210728	72210784	+
A_66_P111578	6.94348	2.79566	NM_145624	Zfp709	236193	mRNA	chr8	74416272	74416328	+
A_55_P2200429	6.94196	2.79534	AK015187	4930423D22Rik	74634	mRNA	chr12	82883912	82883968	+
A_51_P508549	6.91929	2.79062	NM_001011867	Olfr538	258201	mRNA	chr7	147760784	147760848	+
A_55_P2037783	6.88931	2.78436				mRNA	chrY_random	10761748	10761689	-
A_55_P2127179	6.8759	2.78155	ENSMUST00000178160			mRNA	chrX	105859408	105859352	-
A_55_P2207186	6.87534	2.78143	NM_023214	Slc30a7	66500	mRNA	chr3	115645064	115645000	-
A_55_P2052071	6.86508	2.77928	NM_133256	Gsx2	14843	mRNA	chr5	75473488	75473544	+
A_55_P2357342	6.84953	2.776	NR_045932	1700003F17Rik	76392	mRNA	chr11	82755920	82755856	-
A_55_P2075485	6.84898	2.77589	NM_008318	Ibsp	15891	mRNA	chr5	104739720	104739776	+
A_55_P1986993	6.84554	2.77516	NM_030147	Brd8	78656	mRNA	chr18	34758352	34758292	-
A_55_P1956443	6.83925	2.77384	NM_001080949	Ttc5	219022	mRNA	chr14	51385256	51385200	-
A_51_P133911	6.83424	2.77278	NM_146577	Olfr1043	258570	mRNA	chr2	86002472	86002416	-
A_55_P2099585	6.82544	2.77092	X56569	Rarb	218772	mRNA	chr14	17651484	17651424	-
A_55_P2354531	6.81859	2.76947	AK011616	2610029K11Rik	69250	mRNA	chr17	34765576	34765632	+
A_66_P124284	6.81471	2.76865	NM_001033334	Tmem90a	627191	mRNA	chr12	86018296	86018240	-
A_55_P1960238	6.81301	2.76829	NM_172659	Slc2a6	227659	mRNA	chr2	26876950	26876892	-
A_55_P2030319	6.80551	2.7667	NM_133197	Mcf2	109904	mRNA	chrX	57309344	57309288	-
A_55_P2021826	6.80333	2.76624	NM_029348	Zbtb4	75580	mRNA	chr11	69597288	69597344	+
A_66_P101935	6.80049	2.76564	NM_010669	Krt6b	16688	mRNA	chr15	101506552	101506496	-
A_55_P1983450	6.79756	2.76502	NM_011311	S100a4	20198	mRNA	chr3	90409736	90409792	+
A_55_P2023592	6.7888	2.76316	NAP102752-1			mRNA	chr1	155669472	155669424	-
A_55_P2125982	6.78334	2.762	NM_198250	Lrrc4b	272381	mRNA	chr7	51718624	51718684	+
A_55_P2034903	6.78091	2.76148	NM_018821	Socs6	54607	mRNA	chr18	89037360	89037296	-
A_55_P2007070	6.78069	2.76143	NM_001080972	Vmn1r194	626299	mRNA	chr13	22336916	22336974	+
A_51_P211854	6.7694	2.75903	NM_011347	Selp	20344	mRNA	chr1	166079664	166079712	+
A_51_P285731	6.75319	2.75557	NM_001011803	Olfr1306	258023	mRNA	chr2	111753040	111752984	-
A_51_P370678	6.74772	2.7544	NM_008114	Gfi1b	14582	mRNA	chr2	28465040	28464982	-
A_55_P2000973	6.74463	2.75374	NM_181529	Syt15	319508	mRNA	chr14	35043300	35043360	+
A_55_P2123029	6.73622	2.75194	NM_146941	Olfr353	258943	mRNA	chr2	36745632	36745572	-
A_52_P638319	6.73559	2.7518	NAP112407-1			mRNA	chr1	16757890	16757831	-
A_66_P103015	6.73425	2.75152	ENSMUST00000135883			mRNA	chr12	40766508	40766568	+
A_55_P2094831	6.73188	2.75101	NM_021471	Slco1c1	58807	mRNA	chr6	141518160	141518224	+
A_55_P2117710	6.73054	2.75072	NR_002896	Snhg1	83673	mRNA	chr19	8798913	8798972	+
A_55_P2087414	6.72239	2.74897	NM_011348	Sema3e	20349	mRNA	chr5	14256598	14256656	+
A_55_P2053177	6.71958	2.74837	ENSMUST00000122424	Fam20b	215015	mRNA	chr1	158608752	158608704	-
A_51_P494863	6.71932	2.74831	NM_178926	Vmac	106639	mRNA	chr17	56853756	56853696	-
A_52_P262930	6.71444	2.74727	NR_045474	2310081J21Rik	69211	mRNA	chr13	50357696	50357756	+
A_51_P377452	6.70588	2.74543	NM_008677	Ncf4	17972	mRNA	chr15	78092904	78092960	+
A_52_P460703	6.69707	2.74353	NM_138956	Rassf3	192678	mRNA	chr10	120848176	120848120	-
A_55_P2443935	6.69406	2.74288	NM_023045	Xpo7	65246	mRNA	chr14	71062112	71062056	-
A_55_P2047648	6.6804	2.73993	NM_027978	Coq2	71883	mRNA	chr5	101083816	101083760	-
A_55_P2079390	6.67755	2.73932	NM_029482	4930579G24Rik	75939	mRNA	chr3	79436624	79436680	+
A_51_P232649	6.66941	2.73756	NM_146353	Olfr706	258350	mRNA	chr7	114029592	114029528	-
A_55_P2342696	6.66879	2.73743	U80892	D0Kist5	27490	mRNA	chr12	5536539	5536598	+
A_66_P133213	6.66651	2.73693	NM_178675	Slc35f1	215085	mRNA	chr10	52809280	52827992	+
A_51_P198411	6.65887	2.73528	NM_008163	Grb2	14784	mRNA	chr11	115505488	115505440	-
A_55_P2023166	6.6475	2.73281	XM_003946204	LOC101056583	101056584	mRNA
A_55_P2292435	6.63752	2.73064	NM_011406	Slc8a1	20541	mRNA	chr17	81787928	81787872	-
A_55_P1953984	6.62092	2.72703	AK144838	Gm11033	100169872	mRNA	chr8	77308680	77308616	-
A_51_P479230	6.60036	2.72254	NM_023455	Nat8	68396	mRNA	chr6	85780488	85780432	-
A_66_P101938	6.59181	2.72067	NM_001254760	Lce1k	631101	mRNA	chr3	92610288	92610224	-
A_55_P2266880	6.56123	2.71397	NM_001170985	Kirrel	170643	mRNA	chr3	86882688	86882624	-
A_55_P2156973	6.55633	2.71289	NM_001164818	Aar2	68295	mRNA	chr2	156393840	156393888	+
A_52_P321318	6.55469	2.71253	ENSMUST00000082408	ATP6	17705	mRNA	chr1	24621452	24621392	-
A_55_P2061681	6.54766	2.71098	NM_001081301	Olfr455	546896	mRNA	chr6	42488268	42488208	-
A_55_P2182412	6.54622	2.71066	NM_013925	Adat1	30947	mRNA	chr8	114490888	114490832	-
A_52_P252180	6.53534	2.70826	NM_025984	Lce1a1	67127	mRNA	chr3	92450544	92450488	-
A_66_P129763	6.52778	2.70659	NR_040690	Gm6329	622523	mRNA	chr8	46246044	46245984	-
A_52_P650180	6.52468	2.70591	NM_145469	Nipal2	223473	mRNA	chr15	34505196	34505136	-
A_55_P2051405	6.5226	2.70545	NM_001040400	Tet2	214133	mRNA	chr3	133126960	133126904	-
A_66_P132710	6.51618	2.70403	AK078698	Il20	58181	mRNA	chr1	132803800	132803736	-
A_55_P2111832	6.51014	2.70269				mRNA	chr10	80850352	80850408	+
A_52_P217646	6.50948	2.70254	NM_029949	Snapc3	77634	mRNA	chr4	83099144	83099200	+
A_51_P142175	6.50338	2.70119	NM_021295	Lancl1	14768	mRNA	chr1	67047504	67047444	-
A_55_P2128060	6.49102	2.69845				mRNA	chr4	96388648	96388704	+
A_55_P2181216	6.48479	2.69706				mRNA	chr13	18043300	18043360	+
A_55_P2075235	6.46017	2.69157	AY512950			mRNA	chr5	44976328	44976388	+
A_55_P2317480	6.4568	2.69082	AK053520	E130104P22Rik	402723	mRNA	chr13	28621740	28621680	-
A_55_P1996711	6.45508	2.69043	NM_146698	Olfr1443	258693	mRNA	chr19	12758013	12758072	+
A_55_P1995243	6.45315	2.69	NM_172496	Cobl	12808	mRNA	chr11	12136740	12136681	-
A_55_P2087225	6.45281	2.68993	NM_146130	Hnrnpa3	229279	mRNA	chr2	75507368	75507424	+
A_55_P2142371	6.45039	2.68939	NM_009021	Rai1	19377	mRNA	chr11	60012568	60012624	+
A_55_P2279997	6.44041	2.68715	AK016075	4930549C15Rik	75243	mRNA	chr12	27056484	27056542	+
A_55_P2049005	6.43914	2.68687	NM_080434	Apoa5	66113	mRNA	chr9	46079944	46080000	+
A_55_P2039601	6.43744	2.68649	NM_001130149	Drosha	14000	mRNA	chr15	12864964	12865023	+
A_55_P2088601	6.43685	2.68636	NM_010180	Fbln1	14114	mRNA	chr15	85115552	85115608	+
A_51_P201751	6.43229	2.68533	NM_146904	Olfr870	57251	mRNA	chr9	19975416	19975356	-
A_55_P2090025	6.43179	2.68522	NM_001252292	Mest	17294	mRNA	chr6	30697384	30697444	+
A_55_P1973229	6.42798	2.68437	NM_001243916	Trim34b	434218	mRNA	chr7	111483840	111483904	+
A_55_P2042229	6.42505	2.68371				mRNA	chr4	10874076	10874135	+
A_66_P129508	6.40139	2.67839	NM_029762	Hyls1	76832	mRNA	chr9	35368532	35368472	-
A_51_P279552	6.39949	2.67796	NM_016900	Cav2	12390	mRNA	chr6	17238392	17238452	+
A_52_P252258	6.39389	2.67669	NM_013871	Mapk12	29857	mRNA	chr15	88961328	88961264	-
A_55_P1952216	6.39349	2.6766				mRNA	chr9	60896876	60896816	-
A_55_P2050192	6.39193	2.67625	ENSMUST00000082418	ND5	17721	mRNA	chrM	13402	13461	+
A_55_P2048036	6.39008	2.67583	NM_001044386	Zfx	22764	mRNA	chrX	91320160	91320104	-
A_55_P2064199	6.3874	2.67523				mRNA	chr6	124314400	124314336	-
A_55_P2035197	6.38596	2.6749				mRNA	chr6	61130040	61130100	+
A_55_P2138291	6.3851	2.67471	NM_001033446	Arl14epl	381142	mRNA	chr18	47093796	47093856	+
A_55_P2183854	6.38157	2.67391	NM_001012322	Sctr	319229	mRNA	chr1	121943328	121943392	+
A_52_P60353	6.36499	2.67016	NM_001083628	Greb1l	381157	mRNA	chr18	10562849	10562908	+
A_55_P2141796	6.35829	2.66864				mRNA	chr14	63312276	63312336	+
A_55_P2168827	6.34911	2.66655	NM_001004194	Nlrp4e	446099	mRNA	chr7	24086256	24086316	+
A_52_P374157	6.34285	2.66513	NM_001008785	Kbtbd8	243574	mRNA	chr6	95079096	95079152	+
A_55_P2066996	6.34259	2.66507	NM_016900	Cav2	12390	mRNA	chr6	17237332	17237390	+
A_51_P371588	6.33654	2.66369	NM_146348	Olfr1121	258345	mRNA	chr2	87211992	87212048	+
A_55_P2137416	6.33604	2.66358				mRNA	chr3	39573780	39573840	+
A_55_P2105359	6.33224	2.66272	AK140979	Tmed5	73130	mRNA	chr5	108558800	108558744	-
A_66_P131494	6.33051	2.66232	BG086570	LOC668306	668306	mRNA	chr14	64472956	64472896	-
A_55_P2002517	6.33022	2.66226	NM_001077361	Fhl1	14199	mRNA	chrX	54045352	54045412	+
A_66_P102919	6.31984	2.65989	TC1654267			mRNA	chr18	35229176	35229120	-
A_55_P2158841	6.31324	2.65838	NM_001081056	Xpot	73192	mRNA	chr10	121025624	121025568	-
A_55_P1977802	6.31212	2.65812	NM_176807	Folr4	64931	mRNA	chr9	14705237	14705178	-
A_55_P2089488	6.3101	2.65766	NM_001039710	Coq10b	67876	mRNA	chr1	55129328	55129388	+
A_55_P1973668	6.30694	2.65694	NM_026721	Slc39a13	68427	mRNA	chr2	90902024	90901968	-
A_55_P2060284	6.30438	2.65635	NM_001033380	Itpripl2	319622	mRNA	chr7	125629488	125629424	-
A_51_P175555	6.3014	2.65567	NM_134058	Pelo	105083	mRNA	chr13	115878656	115878592	-
A_66_P138363	6.26817	2.64804	TC1688431			mRNA	chr1	156910688	156910624	-
A_55_P2100118	6.26393	2.64707	TC1676895			mRNA	chr11	93822144	93822080	-
A_55_P1979007	6.26342	2.64695	NM_007844	Defa-rs1	13218	mRNA	chr8	22465608	22465568	-
A_52_P435561	6.26263	2.64677	NM_146026	Prr15l	217138	mRNA	chr11	96796240	96796304	+
A_51_P117581	6.25509	2.64503	NM_022021	Cables1	63955	mRNA	chr18	12103931	12103990	+
A_55_P2062084	6.24875	2.64357	AK167004			mRNA	chr12	24554404	24554464	+
A_55_P1985294	6.23978	2.6415	NM_001037822	Krtap5-5	114666	mRNA	chr7	149415360	149415312	-
A_52_P299846	6.23008	2.63925	NM_021506	Sh3rf1	59009	mRNA	chr8	63874464	63874524	+
A_55_P2145759	6.22747	2.63865	NM_177397	Atp6v1g3	338375	mRNA	chr1	140185744	140185808	+
A_51_P502492	6.21078	2.63478	NM_146323	Olfr1232	258320	mRNA	chr2	89165728	89165672	-
A_55_P2002743	6.20651	2.63378	NAP093099-001			mRNA	chr12	116532256	116532192	-
A_55_P2013823	6.18885	2.62967	NM_016922	Gal3st1	53897	mRNA	chr11	3899197	3899256	+
A_55_P2121185	6.1847	2.6287	NM_011010	Omp	18378	mRNA	chr7	105291928	105291872	-
A_55_P2017636	6.1771	2.62693	NM_011580	Thbs1	21825	mRNA	chr2	117952584	117952640	+
A_51_P450469	6.17239	2.62583	NM_010932	Pnoc	18155	mRNA	chr14	66020564	66020504	-
A_55_P2345825	6.16913	2.62507	AK005964	1700013M08Rik	75505	mRNA	chr5	102908288	102908224	-
A_55_P2117333	6.16791	2.62478				mRNA	chr9	84866648	84866584	-
A_51_P327121	6.16537	2.62419	NM_009515	Was	22376	mRNA	chrX	7658838	7658779	-
A_55_P2206254	6.1568	2.62218	AK147870	LOC627096	627096	mRNA	chr6	136781600	136781664	+
A_66_P126094	6.14986	2.62055	NM_025412	Pycrl	66194	mRNA	chr15	75747232	75747176	-
A_51_P504833	6.14712	2.61991	NM_207583	Fam5b	240843	mRNA	chr1	160175888	160175824	-
A_55_P1980671	6.14507	2.61943	NM_001011743	Olfr324	257892	mRNA	chr11	58411464	58411520	+
A_55_P2044292	6.13881	2.61796				mRNA	chr2	57039616	57039560	-
A_52_P161237	6.13818	2.61781	NM_025350	Cpa1	109697	mRNA	chr6	30595240	30595300	+
A_51_P517952	6.13625	2.61736	NM_146206	Tpcn2	233979	mRNA	chr7	152439968	152439920	-
A_55_P2011341	6.13103	2.61613				mRNA	chr13	113884088	113884032	-
A_55_P2000638	6.12475	2.61465	NM_001077712	Stag2	20843	mRNA	chrX	39630264	39630324	+
A_51_P341349	6.119	2.61329	NM_024433	Mtap	66902	mRNA	chr4	88826216	88826272	+
A_55_P2113173	6.10618	2.61027				mRNA
A_52_P458870	6.10574	2.61017	NM_175194	Slc25a16	73132	mRNA	chr10	62408580	62408640	+
A_51_P408584	6.10207	2.6093	ENSMUST00000105520	Enpp1	18605	mRNA	chr10	24358108	24358048	-
A_52_P403527	6.10179	2.60923	NAP061634-1			mRNA	chr3	53825088	53825144	+
A_55_P2136916	6.09642	2.60796	ENSMUST00000162998			mRNA	chr14	51983928	51983984	+
A_51_P116755	6.08668	2.60566	NM_026056	Cap2	67252	mRNA	chr13	46744188	46744248	+
A_52_P185162	6.08607	2.60551	ENSMUST00000110854	Slc26a3	13487	mRNA	chr12	32137632	32137692	+
A_55_P2084970	6.08373	2.60496	NM_027097	Klk12	69511	mRNA	chr7	51028736	51028796	+
A_51_P264866	6.08013	2.6041	NM_146877	Olfr1395	258877	mRNA	chr11	48961960	48962016	+
A_55_P2157245	6.07207	2.60219	NM_001131020	Gfap	14580	mRNA	chr11	102752784	102752728	-
A_55_P1958210	6.06365	2.60019	NM_173447	Ephb1	270190	mRNA	chr9	101824608	101824552	-
A_55_P2038942	6.06249	2.59991				mRNA	chr8	56197504	56197564	+
A_55_P2008926	6.05477	2.59807	NM_134069	Slc17a3	105355	mRNA	chr13	23952526	23952584	+
A_52_P314129	6.0508	2.59713	NM_008862	Pkia	18767	mRNA	chr3	7444609	7444668	+
A_52_P347942	6.04006	2.59456	NM_146472	Olfr1384	258464	mRNA	chr11	49327880	49327936	+
A_55_P2025870	6.03432	2.59319	NM_177203	Ccdc169	320604	mRNA	chr3	54976304	54976360	+
A_55_P2106645	6.0316	2.59254	NM_001012765	Adcy5	224129	mRNA	chr16	35304552	35304608	+
A_65_P05358	6.02355	2.59061	ENSMUST00000082392	ND1	17716	mRNA	chrM	2898	2957	+
A_55_P1958275	6.01034	2.58745	NM_016707	Bcl11a	14025	mRNA	chr11	24073114	24073172	+
A_55_P2111416	6.0017	2.58537	NM_173867	Rcc2	108911	mRNA	chr4	140279072	140279136	+
A_55_P1962986	5.99965	2.58488	ENSMUST00000110504	Sub1	20024	mRNA	chr15	11926686	11926627	-
A_66_P123209	5.99916	2.58476	NM_030740	Vmn1r56	81015	mRNA	chr7	5147379	5147320	-
A_55_P2129944	5.99571	2.58393	XM_003945486	LOC100861614	100861616	mRNA	chr12	24701628	24701568	-
A_55_P2166524	5.99412	2.58355	NM_001101464	Foxi3	232077	mRNA	chr6	70911000	70911056	+
A_52_P586004	5.98866	2.58223	NM_001033245	Hk3	212032	mRNA	chr13	55107960	55107900	-
A_55_P2010596	5.98658	2.58173	NM_001007222	Tdpoz2	399673	mRNA	chr3	93455552	93455496	-
A_55_P2020331	5.98261	2.58077	NM_144817	Camk1g	215303	mRNA	chr1	195172608	195172544	-
A_52_P566605	5.97905	2.57992	NM_010476	Hsd17b7	15490	mRNA	chr1	171880256	171880208	-
A_55_P2107447	5.97699	2.57942	NM_001163753	Rab37	58222	mRNA	chr11	115023488	115023544	+
A_55_P1955687	5.9714	2.57807	NM_001081264	Alg6	320438	mRNA	chr4	99417432	99417488	+
A_55_P2138961	5.96847	2.57736	NM_013861	Tpk1	29807	mRNA	chr6	43295896	43295840	-
A_51_P316902	5.96202	2.5758	NM_177200	Svopl	320590	mRNA	chr6	37933828	37933768	-
A_55_P2140487	5.9616	2.5757	TC1600058			mRNA	chr8	26707400	26707458	+
A_55_P1980556	5.95872	2.575	AK139732	Gm4316	100043248	mRNA	chr8	125702096	125702152	+
A_55_P2041397	5.95595	2.57433	NM_007971	Ezh2	14056	mRNA	chr6	47480368	47480308	-
A_55_P2215580	5.95124	2.57319	NR_040455	4933436E23Rik	71209	mRNA	chr1	141299344	141299392	+
A_66_P114528	5.95075	2.57307	NM_198632	Trim67	330863	mRNA	chr8	127353216	127353280	+
A_55_P1954516	5.93963	2.57037				mRNA	chrY_random	29057560	29057502	-
A_55_P2015907	5.93939	2.57032	NM_001164581	Zfp961	234413	mRNA	chr8	74491960	74492016	+
A_52_P377160	5.93011	2.56806	NM_172451	Galnt6	207839	mRNA	chr15	100523440	100523384	-
A_51_P196158	5.92818	2.56759	NM_025295	Btd	26363	mRNA	chr14	32481240	32481300	+
A_55_P2023864	5.92763	2.56745	NM_026220	Mfap1a	67532	mRNA	chr2	121319152	121319088	-
A_55_P2094060	5.92617	2.5671	NM_010370	Gzma	14938	mRNA	chr13	113884096	113884032	-
A_55_P2104587	5.92382	2.56653				mRNA	chr15	19440224	19440284	+
A_55_P2006447	5.91499	2.56438	NM_146733	Olfr482	258728	mRNA	chr7	115238504	115238448	-
A_55_P1966823	5.9084	2.56277	XM_003688822	Gm6600	625558	mRNA	chr6	130627440	130627384	-
A_55_P2103115	5.89646	2.55985	NM_172843	Tor1aip2	240832	mRNA	chr1	157915840	157915904	+
A_52_P272854	5.88929	2.55809	ENSMUST00000073543			mRNA	chr11	50862184	50862244	+
A_55_P2060111	5.88535	2.55713	ENSMUST00000082407	ATP8	17706	mRNA	chr1	24621548	24621488	-
A_55_P2337416	5.87637	2.55492	AK021061	C030010L15Rik	77312	mRNA	chr16	98215880	98215816	-
A_52_P220810	5.87426	2.55441	NM_144551	Trib2	217410	mRNA	chr12	15799068	15799009	-
A_51_P201581	5.86914	2.55315	NM_173184	Rln3	212108	mRNA	chr8	86567040	86566976	-
A_55_P2086682	5.86691	2.5526	NM_001113209	Nfib	18028	mRNA	chr4	81942048	81941984	-
A_55_P2098175	5.85761	2.55031	NM_028910	Olfr701	66786	mRNA	chr7	113963920	113963976	+
A_55_P2110601	5.85601	2.54992	NM_001083937	Slc35a2	22232	mRNA	chrX	7471006	7471065	+
A_52_P358924	5.85543	2.54977	NM_177890	Gm5114	330513	mRNA	chr7	46662992	46662936	-
A_66_P106836	5.85486	2.54964	NM_133809	Kmo	98256	mRNA	chr1	177590672	177590736	+
A_55_P2374212	5.84385	2.54692	AK016084	4930550C17Rik	75245	mRNA	chr13	56323972	56323912	-
A_66_P116683	5.84272	2.54664	NR_045629	D630010B17Rik	328594	mRNA	chr15	94085904	94085968	+
A_55_P2052056	5.84143	2.54632	NM_001009819	A3galt2	215493	mRNA	chr4	128446480	128446544	+
A_55_P2035018	5.82959	2.54339	NM_020001	Clec4n	56620	mRNA	chr6	123196968	123197024	+
A_55_P2111790	5.82724	2.54281	NM_010276	Gem	14579	mRNA	chr4	11641692	11641751	+
A_55_P2357183	5.82207	2.54153				mRNA	chr12	64664128	64664188	+
A_55_P2229137	5.81846	2.54064	ENSMUST00000078094	Tmem116	77462	mRNA	chr5	121968064	121968120	+
A_66_P106716	5.81679	2.54022	NM_019774	Akap8	56399	mRNA	chr17	32440752	32440692	-
A_66_P114501	5.81433	2.53961	NM_026025	Zcrb1	67197	mRNA	chr15	93216624	93216568	-
A_55_P2062777	5.80986	2.5385	NM_015776	Mfap5	50530	mRNA	chr6	122478592	122478648	+
A_55_P2185910	5.80835	2.53813	NM_172307	Mbtps2	270669	mRNA	chrX	153988944	153988880	-
A_55_P2148655	5.80828	2.53811	NM_198410	Paqr6	68957	mRNA	chr3	88171768	88171832	+
A_51_P381230	5.8005	2.53618	NM_199449	Zhx2	387609	mRNA	chr15	57670416	57670476	+
A_51_P177171	5.79904	2.53581	NM_011587	Tie1	21846	mRNA	chr4	118144192	118144128	-
A_52_P179178	5.79699	2.5353	NM_199028	Bend3	331623	mRNA	chr10	43235120	43235176	+
A_55_P2010811	5.79453	2.53469	NM_011002	Olfr59	18359	mRNA	chr11	74102776	74102832	+
A_55_P2092859	5.79122	2.53387	NM_013471	Anxa4	11746	mRNA	chr6	86686944	86686880	-
A_55_P1982019	5.78833	2.53315	NM_175387	Rbfox2	93686	mRNA	chr15	76914344	76914288	-
A_55_P2185676	5.78817	2.53311	NM_009220	Ssty1	20611	mRNA	chrY_random	9328938	9328879	-
A_52_P572702	5.78267	2.53173	NM_001033275	Gxylt1	223827	mRNA	chr15	93070368	93070312	-
A_55_P1971154	5.77994	2.53106	NM_199257	Tpte	234129	mRNA	chr8	23469896	23469956	+
A_51_P192847	5.7753	2.52989	NM_031871	Ghdc	80860	mRNA	chr11	100628088	100628024	-
A_55_P2052892	5.77275	2.52926	NM_009688	Xiap	11798	mRNA	chrX	39462720	39462780	+
A_55_P1990127	5.77118	2.52887	NM_020329	Dolpp1	57170	mRNA	chr2	30255964	30256024	+
A_52_P1003335	5.76144	2.52643	NM_001252661	5830473C10Rik	622307	mRNA	chr5	90990256	90990320	+
A_51_P187832	5.76123	2.52638	NM_146383	Olfr460	258381	mRNA	chr6	40522188	40522248	+
A_55_P2349148	5.76016	2.52611	AK017909	5830408B19Rik	74756	mRNA	chr10	9342804	9342745	-
A_55_P2065567	5.7544	2.52467	NM_026527	Chac2	68044	mRNA	chr11	30877108	30877048	-
A_51_P206225	5.74983	2.52352	NM_144940	Uroc1	243537	mRNA	chr6	90314336	90314400	+
A_55_P2075884	5.74746	2.52292	NM_001172068	Senp8	71599	mRNA	chr9	59583776	59583720	-
A_51_P217535	5.73615	2.52008	NM_023735	Actr3	74117	mRNA	chr1	127289592	127289528	-
A_55_P2060011	5.73419	2.51959	NM_001037822	Krtap5-5	114666	mRNA	chr7	149414752	149414704	-
A_55_P2084032	5.72686	2.51774	NM_001033530	AW146154	101835	mRNA	chr7	48734324	48734264	-
A_55_P2275109	5.71637	2.5151	AK020584	9530034A14Rik	78612	mRNA	chr3	145079040	145078976	-
A_55_P2130525	5.71531	2.51483	ENSMUST00000124598	Arl14ep	212772	mRNA	chr2	106807704	106807648	-
A_55_P2167035	5.70989	2.51346	NM_025512	Zfand1	66361	mRNA	chr3	10340692	10340633	-
A_51_P462029	5.69128	2.50875	NR_038030	4930562F07Rik	75255	mRNA	chr1	162004944	162004896	-
A_51_P492346	5.68218	2.50644	NM_026685	Tmem174	68344	mRNA	chr13	99405816	99405760	-
A_51_P369803	5.67512	2.50465	NM_013585	Psmb9	16912	mRNA	chr17	34319232	34319176	-
A_51_P297369	5.66957	2.50324	NM_146519	Olfr530	258512	mRNA	chr7	147558960	147558912	-
A_52_P30169	5.66798	2.50284	ENSMUST00000105272	Lgr5	14160	mRNA	chr10	114900744	114900688	-
A_55_P1963339	5.66786	2.5028	NM_153548	E430025E21Rik	223593	mRNA	chr15	59163612	59163552	-
A_55_P2219765	5.6598	2.50075	NM_009524	Wnt5a	22418	mRNA	chr14	29336664	29336724	+
A_52_P557059	5.65717	2.50008	NM_146520	Olfr536	258513	mRNA	chr7	147689808	147689760	-
A_55_P2148185	5.65226	2.49883	TC1704642			mRNA	chr8	71706184	71706128	-
A_55_P2381538	5.65119	2.49856	AK031601			mRNA	chr8	20009956	20009896	-
A_52_P588881	5.64181	2.49616	NM_001033484	Iqgap3	404710	mRNA	chr3	87924768	87924824	+
A_51_P224311	5.6407	2.49588	NM_022318	Popdc2	64082	mRNA	chr16	38378016	38378076	+
A_55_P2170519	5.63326	2.49397	NR_029437	4933406I18Rik	71045	mRNA	chr7	121459056	121458992	-
A_55_P2149219	5.61763	2.48996	NM_001164818	Aar2	68295	mRNA	chr2	156393824	156393888	+
A_55_P2255628	5.61741	2.48991	AK020413	9430013L14Rik	77241	mRNA	chr6	47414496	47414552	+
A_55_P2207220	5.6108	2.48821	AK034247	Gm10065	791358	mRNA	chr13	21569674	21569616	-
A_51_P171288	5.60958	2.48789	NM_008130	Gli3	14634	mRNA	chr13	15821502	15821561	+
A_55_P2161858	5.60572	2.4869	NM_001114088	Pdlim7	67399	mRNA	chr13	55599016	55598956	-
A_55_P2042577	5.60329	2.48627	NM_001080550	Wfdc8	277343	mRNA	chr2	164431360	164431296	-
A_55_P2252601	5.60315	2.48624	XR_104791	4930481B07Rik	74937	mRNA	chr3	94820936	94820992	+
A_66_P107348	5.60301	2.4862	NM_207141	Olfr955	258242	mRNA	chr9	39278224	39278168	-
A_55_P2120378	5.60084	2.48564	TC1782025			mRNA	chr6	85663112	85663176	+
A_55_P2053575	5.59469	2.48406	AK139634	Gm10632	100038584	mRNA	chr8	101672032	101672088	+
A_51_P476449	5.59389	2.48385	NM_001011528	Olfr456	259144	mRNA	chr6	42436904	42436848	-
A_55_P2017982	5.59373	2.48381	NM_001170669	Pde8b	218461	mRNA	chr13	95794552	95794496	-
A_51_P282909	5.59007	2.48287	NM_177828	Arhgef37	328967	mRNA	chr18	61654096	61654036	-
A_55_P2004208	5.58544	2.48167	NM_007847	Defa-rs2	13222	mRNA
A_55_P2007326	5.56907	2.47744	NM_009997	Cyp2a4	13086	mRNA	chr7	27099880	27099940	+
A_51_P169255	5.56438	2.47622	NM_146397	Olfr190	258392	mRNA	chr16	59074840	59074784	-
A_55_P1967168	5.56368	2.47604	NM_172668	Lrp4	228357	mRNA	chr2	91353568	91353624	+
A_55_P1955906	5.56177	2.47554	NM_009283	Stat1	20846	mRNA	chr1	52218640	52218700	+
A_55_P2294037	5.55561	2.47395	ENSMUST00000051301	Pura	19290	mRNA	chr18	36451308	36451368	+
A_51_P335770	5.55333	2.47335	NM_027373	Afap1	70292	mRNA	chr5	36346432	36346492	+
A_55_P2021275	5.55191	2.47298	NM_029122	Iqca	74918	mRNA	chr1	91938832	91938776	-
A_55_P2053251	5.54611	2.47148	NM_008074	Gabrg3	14407	mRNA	chr7	63979840	63979784	-
A_55_P2182617	5.54046	2.47001	ENSMUST00000099245			mRNA	chrUn_random	1606555	1606496	-
A_55_P2187206	5.53948	2.46975				mRNA
A_55_P1979575	5.53285	2.46802	NM_172441	Shroom2	110380	mRNA	chrX	149044592	149044544	-
A_55_P1970120	5.52869	2.46694	NM_146168	Vopp1	232023	mRNA	chr6	57702368	57702308	-
A_55_P2010686	5.5286	2.46691				mRNA	chr4	124202880	124202824	-
A_55_P2312741	5.52423	2.46577	BG072043	AU046084	101280	mRNA	chr6	41983092	41983032	-
A_55_P2171196	5.5175	2.46401				mRNA	chr14	7109196	7109137	-
A_51_P432403	5.51678	2.46383	NM_010207	Fgfr2	14183	mRNA	chr7	137307520	137307456	-
A_55_P2180861	5.50454	2.46062				mRNA	chr13	68265496	68265552	+
A_55_P1970221	5.49753	2.45878				mRNA	chr9	105459944	105459888	-
A_55_P2098840	5.48716	2.45606				mRNA	chr17	53840612	53840672	+
A_51_P170827	5.4848	2.45544	NM_029569	Asb5	76294	mRNA	chr8	55672804	55672864	+
A_55_P2257306	5.47949	2.45404	AK015045	4930402D18Rik	74852	mRNA	chr15	60798840	60798900	+
A_55_P1956147	5.47762	2.45355	NM_008081	B4galnt2	14422	mRNA	chr11	95725000	95724944	-
A_51_P277836	5.47583	2.45308	NM_027048	1700008P02Rik	69347	mRNA	chr3	6617264	6615528	-
A_55_P2028345	5.47332	2.45242	NM_027045	Ccser2	72972	mRNA	chr14	37688212	37688152	-
A_51_P191354	5.47187	2.45203	ENSMUST00000056822	Acot6	217700	mRNA	chr12	85451952	85452008	+
A_55_P2041935	5.46921	2.45133	BU938661			mRNA	chr11	24814724	24814664	-
A_52_P160397	5.46856	2.45116	NM_029747	2410137M14Rik	76797	mRNA	chr17	37115432	37115012	-
A_55_P2144256	5.46726	2.45082	NM_010089	Usp17lc	13532	mRNA	chr7	110567424	110567480	+
A_51_P165914	5.46558	2.45037	NM_175466	Zfp770	228491	mRNA	chr2	114019312	114019248	-
A_55_P2013705	5.46174	2.44936	AK082088	C230004F18Rik	331424	mRNA	chrX	58428516	58428576	+
A_55_P1970655	5.45915	2.44868	AK163281	Kdm3b	277250	mRNA	chr18	34964112	34964172	+
A_51_P249930	5.45712	2.44814	NM_146236	Tceal1	237052	mRNA	chrX	133243936	133244000	+
A_66_P140067	5.45071	2.44644	NM_029734	Wdyhv1	76773	mRNA	chr15	57989816	57989872	+
A_51_P325485	5.45058	2.44641	NM_023054	Utp3	65961	mRNA	chr5	88985008	88985064	+
A_51_P182471	5.44906	2.44601	NM_010160	Celf2	14007	mRNA	chr2	6463015	6462956	-
A_66_P126147	5.4464	2.4453	NM_001081180	Spink5	72432	mRNA	chr18	44181580	44181640	+
A_52_P214752	5.44196	2.44413	ENSMUST00000067795	Lcor	212391	mRNA	chr19	41636164	41636224	+
A_51_P518621	5.44031	2.44369	NM_013550	Hist1h3a	360198	mRNA	chr13	23853816	23853756	-
A_55_P2120773	5.43763	2.44298	NM_026302	Dctn4	67665	mRNA	chr18	60718356	60718416	+
A_55_P1962626	5.4371	2.44284	NM_001039560	Gcnt7	654821	mRNA	chr2	172275872	172275808	-
A_51_P168632	5.42752	2.44029	NM_008921	Prim1	19075	mRNA	chr10	127466952	127467008	+
A_55_P2410626	5.41851	2.4379	AK040105	A430061O12Rik	319285	mRNA	chr4	136892432	136892384	-
A_51_P182311	5.41822	2.43782	NM_020257	Clec2i	93675	mRNA	chr6	128846544	128846608	+
A_66_P129958	5.41754	2.43764	AK040035	A430048G15Rik	381426	mRNA	chr2	133279032	133279088	+
A_55_P2008101	5.41653	2.43737	ENSMUST00000155069			mRNA	chr4	118627496	118627440	-
A_55_P2334112	5.41077	2.43583	NR_027388	1700096K18Rik	73571	mRNA	chr5	25037222	25037280	+
A_55_P1978028	5.4009	2.4332	NM_021286	Sez6	20370	mRNA	chr11	77791288	77791344	+
A_51_P253426	5.39674	2.43209	NM_146737	Olfr494	258732	mRNA	chr7	115511216	115511280	+
A_51_P430766	5.38297	2.4284	NM_010548	Il10	16153	mRNA	chr1	132920944	132921000	+
A_55_P1969367	5.38142	2.42799	NM_001163155	Col4a5	12830	mRNA	chrX	138123552	138123600	+
A_66_P132859	5.38101	2.42788	NR_027975	Gm5607	434280	mRNA	chr8	12426848	12426907	+
A_55_P1987926	5.37953	2.42748	NM_001166714	Vmn1r122	435951	mRNA	chr7	21918440	21918382	-
A_55_P1984496	5.36934	2.42475	NM_130879	Usp48	170707	mRNA	chr4	137214384	137214448	+
A_51_P427171	5.36005	2.42225	NM_172488	Lacc1	210808	mRNA	chr14	77424552	77424496	-
A_55_P2073694	5.35965	2.42214	NM_001033248	Gm266	212539	mRNA	chr12	112723536	112723472	-
A_51_P242930	5.35476	2.42082	NM_020044	Lat2	56743	mRNA	chr5	135076384	135076336	-
A_55_P1960416	5.35328	2.42042	NM_146069	Lrrc33	224109	mRNA	chr16	32142970	32142912	-
A_55_P2143517	5.35181	2.42003	NM_008047	Fstl1	14314	mRNA	chr16	37836492	37836552	+
A_55_P2064731	5.35024	2.4196	NM_010342	Npbwr1	226304	mRNA	chr1	5906457	5906398	-
A_55_P1973770	5.34994	2.41952	NM_029770	Unc5b	107449	mRNA	chr10	60225456	60225400	-
A_55_P1995427	5.34906	2.41928	NM_031259	Nxf2	83454	mRNA	chrX	131479136	131479080	-
A_51_P271153	5.34449	2.41805	NM_147068	Olfr166	259071	mRNA	chr16	19486994	19487052	+
A_55_P1955950	5.34316	2.41769	AK136858	Gm8437	667056	mRNA	chr17	31430764	31430704	-
A_55_P2053467	5.34139	2.41721	AA267875			mRNA	chrY	2536879	2536938	+
A_55_P2304709	5.33837	2.4164	AK144327	G630022F23Rik	100048904	mRNA	chr5	34062896	34062836	-
A_55_P2039514	5.33424	2.41528				mRNA	chr6	54351072	54351016	-
A_52_P157880	5.32938	2.41397	XM_003946373	LOC101056611	101056608	mRNA	chrX	153867504	153867568	+
A_51_P430414	5.3255	2.41292	NM_146299	Olfr745	258296	mRNA	chr14	51262220	51262280	+
A_55_P2305045	5.32358	2.4124	AK014901	4921515L22Rik	70868	mRNA	chr10	87600216	87600272	+
A_55_P2044385	5.32217	2.41201	NM_028263	Fgfbp3	72514	mRNA	chr19	36992176	36992120	-
A_55_P2142451	5.3207	2.41162	NM_026728	Echdc2	52430	mRNA	chr4	107851856	107851912	+
A_55_P2152009	5.31981	2.41137	NM_021344	Tesc	57816	mRNA	chr5	118511824	118511880	+
A_55_P2107696	5.31858	2.41104	NM_205821	Mrgpra6	381886	mRNA	chr7	54441332	54441272	-
A_55_P2397569	5.3164	2.41045	BQ938751	AW987390	100467	mRNA
A_55_P2383248	5.30943	2.40856	AK015184	4930422N03Rik	76871	mRNA	chrX	155999840	155999888	+
A_52_P157316	5.3091	2.40847	NM_030684	Trim34a	94094	mRNA	chr7	111396136	111396192	+
A_55_P2091350	5.3073	2.40798	ENSMUST00000084013	ND4L	17720	mRNA	chr1	24619302	24619244	-
A_66_P113141	5.3065	2.40776	AK042438	Gm9878	791394	mRNA	chr6	120980720	120980776	+
A_65_P12530	5.29405	2.40437	NM_011056	Pde4d	238871	mRNA	chr13	110745632	110745688	+
A_55_P2084496	5.291	2.40354	NM_023672	Ssbp3	72475	mRNA	chr4	106722160	106722224	+
A_55_P2058962	5.29014	2.40331	NM_027290	Mcm10	70024	mRNA	chr2	4911844	4911785	-
A_55_P2021187	5.28929	2.40307	NR_002847	Malat1	72289	mRNA	chr19	5795772	5795713	-
A_55_P2035003	5.28866	2.4029	AK163054			mRNA	chr16	10492271	10492330	+
A_55_P1981230	5.28861	2.40289	NP064216			mRNA	chr7	34699356	34699416	+
A_51_P233727	5.28643	2.40229	NM_023893	Sapcd1	78376	mRNA	chr17	35163664	35163368	-
A_55_P2023156	5.28519	2.40195	AK145369	Gm13084	381569	mRNA	chr4	143399216	143399168	-
A_55_P2146214	5.2813	2.40089	NM_001035510	Zcchc18	66995	mRNA	chrX	133530736	133530792	+
A_51_P117165	5.27538	2.39928	NM_027529	6330409D20Rik	70730	mRNA	chr2	32588164	32588126	-
A_52_P642626	5.27419	2.39895	NM_001170847	Rbm20	73713	mRNA	chr19	53909212	53915472	+
A_52_P304720	5.27395	2.39888	NM_018827	Crlf1	12931	mRNA	chr8	73023088	73023248	+
A_55_P2067804	5.27144	2.3982	NM_207546	Vmn1r181	404289	mRNA	chr7	24769832	24769892	+
A_66_P135987	5.27089	2.39805	NM_177215	Ocrl	320634	mRNA	chrX	45318936	45318996	+
A_51_P447614	5.26317	2.39593	NM_177606	Plekhh2	213556	mRNA	chr17	85020528	85020584	+
A_55_P2044724	5.25921	2.39485	NM_001039967	Zfp869	66869	mRNA	chr8	72229096	72229040	-
A_51_P516793	5.25777	2.39445	ENSMUST00000086570			mRNA	chr17	80027760	80027824	+
A_55_P2072000	5.25462	2.39359	NM_183028	Pcmtd1	319263	mRNA	chr1	7163648	7163707	+
A_66_P132825	5.25337	2.39324	XR_141334			mRNA	chr17	88338448	88338504	+
A_52_P377416	5.25204	2.39288	NM_026866	Disp1	68897	mRNA	chr1_random	48425	48366	-
A_55_P2133460	5.25178	2.39281	NM_001099307	Gm7173	636104	mRNA	chrX	76727984	76727920	-
A_55_P2137867	5.24941	2.39215	NM_007863	Mpp3	13384	mRNA	chr11	101861440	101861376	-
A_55_P2070185	5.24572	2.39114	XR_168548	Gm5486	433024	mRNA	chr16	49923472	49923416	-
A_55_P2000515	5.24464	2.39084	NM_023324	Peli1	67245	mRNA	chr11	21050222	21050280	+
A_55_P2076555	5.23982	2.38952	NM_198030	Hsd17b13	243168	mRNA	chr5	104384760	104384704	-
A_51_P383270	5.22701	2.38598	NM_175473	Fras1	231470	mRNA	chr5	97213216	97213280	+
A_55_P2173199	5.22661	2.38587	NM_001104615	Vmn2r4	637053	mRNA	chr3	64192936	64192880	-
A_51_P333923	5.22491	2.38541	NM_133681	Tspan1	66805	mRNA	chr4	115835312	115835248	-
A_55_P2108042	5.2245	2.38529	NM_010048	Dgcr2	13356	mRNA	chr16	17840512	17840452	-
A_55_P2053153	5.2194	2.38388				mRNA	chr8	18582164	18582222	+
A_55_P2066976	5.2164	2.38305	NM_054094	Acsm1	117147	mRNA	chr7	126805968	126806032	+
A_51_P351384	5.21639	2.38305	NM_009476	Upk2	22269	mRNA	chr9	44260880	44260824	-
A_55_P1962906	5.21603	2.38295	NM_001146060	Als2cl	235633	mRNA	chr9	110802960	110803016	+
A_55_P2212908	5.19671	2.3776	AK037585	Pon2	330260	mRNA	chr6	5227604	5227545	-
A_55_P2053057	5.19421	2.3769	NM_028614	Ppp2r1b	73699	mRNA	chr9	50689664	50689720	+
A_51_P187625	5.19271	2.37649	NM_013878	Cabp2	29866	mRNA	chr19	4086574	4087148	+
A_51_P519632	5.1871	2.37493	NM_146748	Olfr661	258743	mRNA	chr7	111837176	111837232	+
A_52_P168449	5.18508	2.37437	NM_011161	Mapk11	19094	mRNA	chr15	88973216	88973160	-
A_55_P2132651	5.18508	2.37436	NM_018865	Wisp1	22402	mRNA	chr15	66750960	66751016	+
A_66_P138585	5.17142	2.37056	AK014727	4833419G08Rik	74842	mRNA	chr18	76218792	76218736	-
A_55_P1957830	5.17104	2.37045	NM_001195338	Bbip1	100503568	mRNA	chr19	54005084	54005024	-
A_52_P450261	5.16844	2.36973	BC055056	Spata1	70951	mRNA	chr3	146149248	146149184	-
A_55_P2048957	5.15615	2.3663				mRNA	chr19	7512932	7512873	-
A_55_P2467801	5.15577	2.36619	NM_011899	Srp54a	24067	mRNA	chr12	56216292	56216352	+
A_55_P2032232	5.14068	2.36196	NM_011268	Rgs9	19739	mRNA	chr11	109086728	109086672	-
A_55_P2138333	5.14009	2.36179	NM_019499	Mad2l1	56150	mRNA	chr6	66490068	66490128	+
A_52_P140497	5.1373	2.36101	ENSMUST00000112512	Golga3	269682	mRNA	chr5	110655280	110655344	+
A_52_P319123	5.13543	2.36048	NM_177151	Vps13b	666173	mRNA	chr15	35860872	35860928	+
A_51_P455338	5.13388	2.36005	NM_053113	Ear11	93726	mRNA	chr14	51875124	51875064	-
A_55_P2050426	5.13277	2.35974	NM_001167883	Ankrd50	99696	mRNA	chr3	38348632	38348572	-
A_55_P2083949	5.13241	2.35964	AK129238	Scfd1	76983	mRNA	chr12	52493208	52493264	+
A_55_P2062034	5.12938	2.35879	NM_001164204	Tsen34	66078	mRNA	chr7	3652555	3652614	+
A_55_P2006630	5.12533	2.35765	NM_001003671	Pcdhac1	353236	mRNA	chr18	37249952	37250008	+
A_52_P250034	5.12458	2.35744	AK045208	Ticrr	77011	mRNA	chr7	86806408	86806464	+
A_51_P285077	5.12165	2.35661	NM_029095	Hhatl	74770	mRNA	chr9	121694280	121694224	-
A_52_P178866	5.11835	2.35568	NM_001024707	Lrp3	435965	mRNA	chr7	35986336	35986276	-
A_55_P2047188	5.11595	2.355	NM_010197	Fgf1	14164	mRNA	chr18	38998396	38998336	-
A_52_P251623	5.1131	2.3542	NM_001004180	Fam222a	433940	mRNA	chr5	115063128	115063184	+
A_52_P400637	5.11298	2.35416	NR_028329	D630032N06Rik	654810	mRNA	chr11	85051632	85051688	+
A_51_P513776	5.11099	2.3536	AF296427	Igh-VJ558	16061	mRNA	chr12	116745992	116745936	-
A_52_P46039	5.10614	2.35223	NM_001159864	Kctd18	51960	mRNA	chr1	58012476	58012416	-
A_55_P2126950	5.10416	2.35167	NM_001085417	Zfp467	68910	mRNA	chr6	48377856	48377800	-
A_55_P2065631	5.10329	2.35143	NM_207659	Hook3	320191	mRNA	chr8	27139440	27139380	-
A_55_P1954034	5.10236	2.35116	NM_178394	Jakmip1	76071	mRNA	chr5	37516468	37516528	+
A_51_P368009	5.10056	2.35066	NM_177733	E2f2	242705	mRNA	chr4	135750560	135750624	+
A_55_P1984655	5.09941	2.35033	NM_177776	Smtnl2	276829	mRNA	chr11	72203672	72203616	-
A_55_P2007646	5.09776	2.34986	NM_013501	Cryaa	12954	mRNA	chr17	31818550	31818608	+
A_55_P2002135	5.09675	2.34958	NR_004441	Vmn2r-ps54	75835	mRNA	chr7	48982504	48982564	+
A_55_P2000284	5.09622	2.34943	NM_008887	Phox2a	11859	mRNA	chr7	108971128	108971184	+
A_55_P2048358	5.09615	2.34941	NM_001012723	Wfdc16	277345	mRNA	chr2	164460464	164460400	-
A_66_P110167	5.08108	2.34514	NM_001029935	Trim38	214158	mRNA	chr13	23883288	23883346	+
A_51_P427603	5.08004	2.34484	NM_144935	BC018242	235044	mRNA	chr9	21753112	21753172	+
A_55_P1960423	5.07679	2.34392	AK018868	Atp8b3	67331	mRNA	chr10	79998392	79998336	-
A_55_P1966833	5.07639	2.3438	NM_001037713	Xaf1	327959	mRNA	chr11	72122168	72122224	+
A_55_P1971373	5.0761	2.34372	NM_001033431	Nlrp12	378425	mRNA	chr7	3221570	3221511	-
A_55_P2038947	5.07548	2.34354	NM_010716	Lig3	16882	mRNA	chr11	82617712	82617768	+
A_55_P1994000	5.07346	2.34297	NM_029068	Snx16	74718	mRNA	chr3	10418996	10418937	-
A_52_P28651	5.0706	2.34216	NM_021424	Pvrl1	58235	mRNA	chr9	43615340	43615400	+
A_66_P136102	5.06968	2.34189	NM_177099	Lefty2	320202	mRNA	chr1	182828896	182828960	+
A_55_P2201395	5.06542	2.34068	AK082845	2410017I17Rik	675325	mRNA	chr17	36299992	36300048	+
A_55_P2087292	5.0552	2.33777	AY056584			mRNA	chr6	41069136	41069196	+
A_55_P2139221	5.0531	2.33717	XR_035095	4930594M22Rik	654799	mRNA	chr14	123326848	123326904	+
A_55_P2134616	5.05028	2.33636	AK129475	Med12l	329650	mRNA	chr3	58920428	58920488	+
A_66_P123449	5.04927	2.33607	TC1701181			mRNA	chr9	122680376	122680432	+
A_55_P2012161	5.04441	2.33468	XM_003945430	LOC101056104	101056104	mRNA	chr8	20015824	20015766	-
A_55_P2153141	5.04312	2.33432				mRNA
A_55_P2167382	5.04297	2.33427	NM_028033	2410012M07Rik	71979	mRNA	chr9	98766216	98766272	+
A_52_P235479	5.04287	2.33425	NM_027554	Usp38	74841	mRNA	chr8	83505056	83505000	-
A_55_P2097783	5.04005	2.33344	NM_001081263	Slc44a5	242259	mRNA	chr3	153928448	153928512	+
A_55_P2010582	5.03743	2.33269	XR_104604	1700029M03Rik	69476	mRNA	chr1	166891472	166891536	+
A_55_P1996212	5.0354	2.33211	NM_001033466	Zbtb2	381990	mRNA	chr10	5979356	5979415	+
A_51_P115229	5.03131	2.33094	NM_134210	Vmn1r81	171244	mRNA	chr7	12845322	12845263	-
A_51_P203710	5.02375	2.32876	NM_022015	Taf8	63856	mRNA	chr17	47625332	47625272	-
A_55_P1988985	5.02286	2.32851	NM_001166712	Vmn1r151	435947	mRNA	chr7	23283908	23283850	-
A_55_P2194958	5.02056	2.32785	NM_010905	Nfia	18027	mRNA	chr4	97781624	97781680	+
A_55_P2010788	5.01705	2.32684	NM_008135	Slc6a9	14664	mRNA	chr4	117541848	117541912	+
A_55_P2027018	5.00805	2.32425	NM_001011531	Olfr329-ps	259148	mRNA	chr11	58356632	58356572	-
A_51_P510402	5.00666	2.32385	NM_181040	Atpaf1	230649	mRNA	chr4	115484632	115484696	+
A_51_P208555	5.00332	2.32289	NM_026172	Decr1	67460	mRNA	chr4	15844706	15844647	-
A_55_P2006494	4.98995	2.31903	NM_177820	Apol10b	328561	mRNA	chr15	77414656	77414592	-
A_55_P2119737	4.98974	2.31896	XM_001478791	AA414992	102402	mRNA	chr13	68321648	68321712	+
A_55_P2151056	4.98369	2.31721	NM_011244	Rarg	19411	mRNA	chr15	102065432	102065368	-
A_55_P2109613	4.98345	2.31714	NM_013464	Ahr	11622	mRNA	chr12	36182784	36182724	-
A_51_P227275	4.98248	2.31686	ENSMUST00000001667	Csn3	12994	mRNA	chr5	88361448	88361504	+
A_66_P103993	4.98157	2.3166	ENSMUST00000071016			mRNA	chr2	5783417	5783358	-
A_55_P2028069	4.97653	2.31514				mRNA	chr16	19851200	19851142	-
A_55_P2046432	4.97603	2.315				mRNA	chr9	107522920	107522864	-
A_51_P507172	4.96567	2.31199	NM_175107	2310022A10Rik	66367	mRNA	chr7	28367028	28367086	+
A_51_P230287	4.96556	2.31196	NM_030889	Sorcs2	81840	mRNA	chr5	36360148	36360092	-
A_55_P2127617	4.96537	2.3119	NM_001081227	6330403A02Rik	381310	mRNA	chr1	182364624	182364560	-
A_52_P204629	4.96358	2.31138	NM_021361	Nova1	664883	mRNA	chr12	47799820	47799760	-
A_55_P2151695	4.96062	2.31052	ENSMUST00000093911			mRNA	chr11	115732776	115732832	+
A_55_P2150976	4.96036	2.31044	NAP111439-1			mRNA	chr18	7582074	7582133	+
A_55_P2017561	4.95718	2.30952	NM_028426	3110007F17Rik	73061	mRNA	chrX	120256768	120256832	+
A_55_P2169046	4.95663	2.30936	NM_146444	Olfr458	258436	mRNA	chr6	42410192	42410136	-
A_55_P1982049	4.95277	2.30824	NM_010494	Icam2	15896	mRNA	chr11	106239032	106238968	-
A_55_P2023692	4.9524	2.30813	NM_021360	Neurl1a	18011	mRNA	chr19	47333872	47333928	+
A_66_P119999	4.95217	2.30806	NM_001253717	Atg7	74244	mRNA	chr6	114809896	114809952	+
A_55_P2121772	4.94917	2.30719	NM_001164679	Ano8	382014	mRNA	chr8	74005912	74005856	-
A_55_P2147457	4.94642	2.30638	AK132693	Gm6410	623223	mRNA	chr8	4688404	4688463	+
A_52_P475080	4.94619	2.30632	NM_029847	Arsk	77041	mRNA	chr13	76199984	76199928	-
A_55_P2147703	4.945	2.30597	NM_001104648	Vmn2r56	629079	mRNA	chr7	13279595	13279536	-
A_55_P1988789	4.94168	2.305	NM_019811	Acss2	60525	mRNA	chr2	155388416	155388480	+
A_55_P2026562	4.94132	2.3049	NM_009875	Cdkn1b	12576	mRNA	chr6	134875424	134875488	+
A_51_P163031	4.94119	2.30486	NM_011207	Ptpn3	545622	mRNA	chr4	57217856	57217796	-
A_55_P1999556	4.93924	2.30429	AK053962			mRNA	chr5	124417032	124417088	+
A_55_P2118234	4.93558	2.30322	NR_033501	Gm7271	639545	mRNA	chr5	76945488	76945552	+
A_55_P2028610	4.93389	2.30273	ENSMUST00000098612			mRNA	chr9	66646824	66646880	+
A_55_P2015430	4.93252	2.30232	NM_133884	Gpn2	100210	mRNA	chr4	133147560	133147624	+
A_55_P2103033	4.93232	2.30227				mRNA	chr18	6910516	6910457	-
A_52_P88983	4.92938	2.30141	NM_177780	Dock5	68813	mRNA	chr14	68370320	68370264	-
A_51_P261204	4.92219	2.2993	NM_183193	Foxi2	270004	mRNA	chr7	142604528	142604592	+
A_55_P2357860	4.91891	2.29834	AK160262	4933415E08Rik	108807	mRNA	chr12	34061136	34061196	+
A_55_P2170139	4.91388	2.29686	NM_053075	Rheb	19744	mRNA	chr5	24309128	24309068	-
A_55_P1976470	4.91178	2.29624	BC063063	2410018L13Rik	69732	mRNA	chr12	23041266	23041320	+
A_51_P138923	4.91019	2.29578	NM_013788	Peg12	27412	mRNA	chr7	69607072	69607008	-
A_55_P1997766	4.90662	2.29473	NM_001102405	Acp5	11433	mRNA	chr9	21931234	21931176	-
A_55_P1972182	4.90619	2.2946	NM_009173	Siah1b	20438	mRNA	chrX	160508736	160508672	-
A_55_P2180156	4.90486	2.29421				mRNA	chr2	145980160	145980224	+
A_55_P2057469	4.9045	2.29411	NM_027937	Caskin1	268932	mRNA	chr17	24645788	24645848	+
A_51_P356967	4.90189	2.29334	NM_145219	Lgi3	213469	mRNA	chr14	70937616	70937680	+
A_51_P214343	4.90064	2.29297	NM_175400	Sephs1	109079	mRNA	chr2	4829039	4829098	+
A_52_P248604	4.90001	2.29278	NM_009868	Cdh5	12562	mRNA	chr8	106668160	106668216	+
A_55_P2418621	4.89891	2.29246				mRNA	chr11	99846296	99846352	+
A_55_P1965674	4.89477	2.29124	NM_019998	Alg2	56737	mRNA	chr4	47482812	47482752	-
A_55_P2088380	4.89415	2.29106	XM_001003864	C230072F16Rik	320784	mRNA	chr17	81326744	81326800	+
A_65_P16630	4.89237	2.29053	NM_001170858	BC068281	238037	mRNA	chr12	4858720	4862114	+
A_55_P2114148	4.89194	2.29041				mRNA	chr13	55782568	55782628	+
A_51_P237055	4.89029	2.28992	NM_207567	Olfr1198	404330	mRNA	chr2	88587016	88586960	-
A_52_P227937	4.88906	2.28956	ENSMUST00000050584	Cystm1	66060	mRNA	chr18	36562444	36562504	+
A_66_P140319	4.88865	2.28944	NM_030234	Wdr76	241627	mRNA	chr2	121336304	121336368	+
A_51_P359516	4.88717	2.289	NM_199223	Rtn4rl2	269295	mRNA	chr2	84720624	84720560	-
A_51_P286995	4.88621	2.28872	NM_025653	3110001I22Rik	66598	mRNA	chr16	13678105	13678164	+
A_55_P2176953	4.8858	2.2886	NM_001137547	Usp51	635253	mRNA	chrX	149443904	149443952	+
A_52_P334796	4.88401	2.28807	NM_001008499	Taar4	209513	mRNA	chr10	23680516	23680574	+
A_55_P2152547	4.88344	2.2879	NM_010859	Myl3	17897	mRNA	chr9	110672240	110672296	+
A_55_P1997791	4.87817	2.28634	NM_007991	Fbl	14113	mRNA	chr7	28964228	28964288	+
A_52_P497021	4.87775	2.28622	NM_182927	Spred3	101809	mRNA	chr7	29944576	29944516	-
A_52_P330984	4.87081	2.28416	NM_001103182	Lin9	72568	mRNA	chr1	182620528	182620592	+
A_66_P123282	4.85992	2.28093	NM_001007460	Zdhhc23	332175	mRNA	chr16	43971632	43971572	-
A_52_P452660	4.856	2.27977	NM_172053	Adamts16	271127	mRNA	chr13	70906856	70906800	-
A_52_P16232	4.85137	2.27839	NM_019439	Gabbr1	54393	mRNA	chr17	37210984	37211044	+
A_55_P2399688	4.85072	2.2782	NM_027450	Glipr2	384009	mRNA	chr4	43991304	43991364	+
A_55_P2054261	4.85048	2.27813	NM_001081314	C2cd4b	75697	mRNA	chr9	67608672	67608728	+
A_51_P154679	4.84821	2.27745	NM_173186	Tbc1d24	224617	mRNA	chr17	24315966	24315908	-
A_55_P1978845	4.84668	2.277	NM_203489	Vmn1r183	209824	mRNA	chr7	24840652	24840710	+
A_55_P1974080	4.84575	2.27672	NM_001135127	Mup19	100189608	mRNA	chr4	61439556	61439496	-
A_55_P2416934	4.84365	2.2761	ENSMUST00000172178			mRNA	chr7	96781608	96781552	-
A_55_P2074015	4.84216	2.27565	XM_003945332	LOC101055740	101055744	mRNA	chr2	30638864	30638924	+
A_55_P2005295	4.83863	2.2746	NAP112771-1			mRNA	chr14	53275068	53275128	+
A_55_P2250514	4.83677	2.27405	AK016828	4933416A02Rik	74461	mRNA	chr15	84410016	84409952	-
A_55_P2117187	4.83594	2.2738	NM_146969	Olfr1243	258971	mRNA	chr2	89367840	89367776	-
A_55_P2067473	4.83429	2.2733	NR_040637	Gm14015	329483	mRNA	chr2	106307320	106307264	-
A_55_P2362391	4.83251	2.27277	NR_015604	E130112N10Rik	78668	mRNA	chr6	125189888	125189944	+
A_55_P2096545	4.82926	2.2718	NM_001099331	R3hdml	100043896	mRNA	chr2	163328128	163328192	+
A_55_P2062108	4.82884	2.27168	NM_001109914	Apold1	381823	mRNA	chr6	134935536	134935584	+
A_55_P2060892	4.82869	2.27163	NM_001101630	Gm3238	100041264	mRNA	chr10	77234056	77233992	-
A_51_P321531	4.82824	2.2715	NM_001098233	Purg	75029	mRNA	chr8	34527772	34527832	+
A_55_P2009943	4.82589	2.2708	NM_019763	Spen	56381	mRNA	chr4	141023872	141023824	-
A_55_P2037613	4.82543	2.27066	NM_001163502	Elmsan1	238317	mRNA	chr12	85490400	85490336	-
A_66_P112919	4.82429	2.27032	NM_008919	Ppyr1	19065	mRNA	chr14	34959840	34959780	-
A_51_P459128	4.82314	2.26997	NM_011456	Serpinb9e	20710	mRNA	chr13	33351856	33351916	+
A_51_P285413	4.82267	2.26983	NM_175023	Rbbp6	19647	mRNA	chr7	130123328	130123384	+
A_55_P2072856	4.82162	2.26952				mRNA	chr17	33604936	33604876	-
A_51_P121962	4.82044	2.26916	AK051766	Lphn3	319387	mRNA	chr5	82221704	82221768	+
A_55_P2086912	4.82028	2.26912	NAP020393-001			mRNA	chrX	96883080	96883016	-
A_55_P1988108	4.81807	2.26846	NM_008625	Mrc1	17533	mRNA	chr2	14253273	14253332	+
A_55_P2003508	4.81713	2.26817	XM_887972	Gm6436	623505	mRNA	chr13	61812760	61812704	-
A_55_P1990271	4.81478	2.26747	NM_031261	Fthl17	83457	mRNA	chrX	8611360	8611419	+
A_55_P1991046	4.80446	2.26437				mRNA	chr8	74369160	74369104	-
A_52_P192307	4.80379	2.26417	NM_021326	Rbak	57782	mRNA	chr5	143934080	143934016	-
A_55_P1982921	4.8029	2.2639	TC1653612			mRNA	chr11	87594816	87594872	+
A_52_P385615	4.80103	2.26335	NM_026043	Rnpc3	67225	mRNA	chr3	113311280	113308528	-
A_55_P2181104	4.79961	2.26292	NM_001033415	Shisa3	330096	mRNA	chr5	68003416	68003472	+
A_55_P2026898	4.79822	2.2625	NAP114020-1			mRNA	chr14	50681096	50681036	-
A_52_P550932	4.79531	2.26162	NM_008197	H1f0	14958	mRNA	chr15	78859928	78859992	+
A_55_P2044187	4.79483	2.26148	TC1675665			mRNA	chr5	149776464	149776400	-
A_55_P1973563	4.79308	2.26095	NM_028872	5730559C18Rik	67313	mRNA	chr1	138110224	138110176	-
A_52_P181679	4.79262	2.26082	NM_146807	Olfr136	258803	mRNA	chr17	38472844	38472904	+
A_66_P114244	4.79233	2.26073	AK009853	2310046K23Rik	76968	mRNA	chr3	92336624	92336560	-
A_55_P2164189	4.79097	2.26032	NM_023603	Sfpq	71514	mRNA	chr4	126708416	126708480	+
A_55_P2358399	4.78989	2.25999	NR_033213	1700111N16Rik	74305	mRNA	chrX	67182496	67182432	-
A_52_P62444	4.78981	2.25997	NM_013681	Syn2	20965	mRNA	chr6	115226392	115226448	+
A_51_P337125	4.7866	2.259	NM_010566	Inpp5d	16331	mRNA	chr1	89616960	89617016	+
A_55_P2007964	4.78354	2.25808	NM_009987	Cx3cr1	13051	mRNA	chr9	119957872	119957808	-
A_55_P2024429	4.78225	2.25769	ENSMUST00000106258	Gaa	14387	mRNA	chr11	119134576	119134632	+
A_51_P197948	4.78113	2.25735	NM_173441	Iws1	73473	mRNA	chr18	32257300	32257360	+
A_55_P2164428	4.78027	2.25709	NM_001033126	Cd27	21940	mRNA	chr6	125183256	125183200	-
A_52_P327156	4.77913	2.25675	NR_027970	0610008F07Rik	68314	mRNA	chr2	163319664	163319600	-
A_55_P2249761	4.77773	2.25632	NR_028391	BB031773	100473	mRNA	chr4	102676800	102676736	-
A_55_P2006677	4.77579	2.25574	XM_982175	Gm7969	666185	mRNA	chr13	68054080	68054136	+
A_66_P119421	4.77147	2.25443	NM_011034	Prdx1	18477	mRNA	chr4	116372424	116372480	+
A_51_P282508	4.77021	2.25405	NM_007484	Rhoc	11853	mRNA	chr3	104597296	104597360	+
A_55_P1995092	4.76689	2.25305	NM_010391	H2-Q10	15007	mRNA	chr17	35610036	35610096	+
A_55_P2102408	4.76544	2.25261	TC1779162			mRNA	chr5	10499150	10499209	+
A_55_P1995135	4.76471	2.25239	NM_027195	Casz1	69743	mRNA	chr4	148319168	148319216	+
A_55_P1982947	4.76405	2.25219				mRNA	chr9	50949344	50949284	-
A_55_P2184501	4.76304	2.25188	ENSMUST00000127099	Esco1	77805	mRNA	chr18	10577756	10577697	-
A_55_P2003596	4.75929	2.25075	TC1681662			mRNA	chr18	67562896	67562832	-
A_52_P574945	4.75874	2.25058	AK048993	1500026H17Rik	69002	mRNA	chr10	89151920	89151976	+
A_55_P2088038	4.75766	2.25025	ENSMUST00000036579	Vps13d	230895	mRNA	chr4	144564752	144564688	-
A_66_P105801	4.75756	2.25022	NM_010513	Igf1r	16001	mRNA	chr7	75378464	75378520	+
A_55_P2240880	4.75507	2.24947	NM_010297	Glra4	14657	mRNA	chrX	133301776	133297408	-
A_52_P672636	4.75333	2.24894	NM_147107	Olfr974	259111	mRNA	chr9	39750384	39750444	+
A_55_P2196185	4.74972	2.24784	NR_030693	4930412C18Rik	320152	mRNA	chr4	9750472	9750531	+
A_51_P241667	4.74834	2.24742	NM_011159	Prkdc	19090	mRNA	chr16	15839317	15841922	+
A_55_P2106901	4.74819	2.24738	NM_021426	Nkain4	58237	mRNA	chr2	180669584	180669520	-
A_55_P2065149	4.74189	2.24546	NM_001003953	Kdm2b	30841	mRNA	chr5	123320744	123320688	-
A_55_P2095909	4.7384	2.2444	NM_019920	Lamtor3	56692	mRNA	chr3	137590928	137590976	+
A_51_P305061	4.73721	2.24404	NR_028113	0610039K10Rik	68386	mRNA	chr2	163471104	163471168	+
A_55_P2000613	4.73646	2.24381	NM_178703	Slc6a1	232333	mRNA	chr6	114254856	114254912	+
A_55_P2368435	4.73437	2.24317	AK019609	4930442G15Rik	78160	mRNA	chr9	56781292	56781352	+
A_55_P2055477	4.73435	2.24317	NM_028148	Scaf11	72193	mRNA	chr15	96242240	96242184	-
A_55_P2061119	4.73334	2.24286	TC1648127			mRNA	chr10	92660480	92660416	-
A_55_P1991275	4.73062	2.24203				mRNA	chr14	94500216	94500160	-
A_51_P150745	4.72912	2.24157	NM_147011	Olfr1044	259013	mRNA	chr2	86011608	86011544	-
A_55_P2096144	4.72793	2.24121	NM_010308	Gnao1	14681	mRNA	chr8	96493232	96493288	+
A_55_P2036999	4.72792	2.24121	NM_009575	Zic3	22773	mRNA	chrX	55289616	55289676	+
A_55_P2015253	4.72774	2.24115	NM_001081033	Pde11a	241489	mRNA	chr2	75855952	75855896	-
A_51_P187491	4.72426	2.24009	NM_053087	Epgn	71920	mRNA	chr5	91464120	91464176	+
A_52_P236233	4.72314	2.23975	NM_010257	Gast	14459	mRNA	chr11	100197808	100197864	+
A_55_P2133806	4.72214	2.23944	NM_198022	Tnrc6c	217351	mRNA	chr11	117624688	117624752	+
A_55_P2080511	4.7182	2.23824	NM_177651	4933409G03Rik	227998	mRNA	chr2	68454384	68454440	+
A_51_P173622	4.71716	2.23792	NM_011202	Ptpn11	19247	mRNA	chr5	121580640	121580584	-
A_55_P2059080	4.71663	2.23776	NR_040704	4930563F08Rik	75369	mRNA	chr5	132359576	132359640	+
A_55_P2103948	4.71368	2.23685	ENSMUST00000103349			mRNA	chr6	69233848	69233792	-
A_52_P569348	4.71241	2.23646	NM_010022	Dbt	13171	mRNA	chr3	116252016	116252072	+
A_55_P2181429	4.71216	2.23639	XR_168610	Gm5782	544767	mRNA	chr11	43228324	43228264	-
A_55_P1983528	4.70498	2.23419	NM_025458	Tmed6	66269	mRNA	chr8	109585496	109585440	-
A_51_P477019	4.70102	2.23297	AK015947	Rnaset2a	100037280	mRNA	chr17	8335348	8335289	-
A_55_P1968095	4.69731	2.23183	NM_146908	Olfr1280	258910	mRNA	chr2	111156344	111156408	+
A_66_P121924	4.69538	2.23124	XM_003945336	A330043C09Rik	329430	mRNA	chr2	74985408	74985344	-
A_55_P2053894	4.69472	2.23104	NM_182714	Olfr91	258470	mRNA	chr17	37230240	37230184	-
A_51_P477229	4.69443	2.23095	NM_146284	Olfr780	258281	mRNA	chr10	128759488	128759544	+
A_55_P1977920	4.69412	2.23085	BC037670			mRNA	chr14	15620046	15620104	+
A_55_P2120169	4.69214	2.23025	AK081482	Myh8	17885	mRNA	chr11	67095524	67095584	+
A_55_P2117043	4.69185	2.23016	NM_016985	Mtmr1	53332	mRNA	chrX	68672312	68672368	+
A_55_P1973553	4.69062	2.22978	NM_001255992	Bbs12	241950	mRNA	chr3	37220248	37220308	+
A_55_P1954604	4.68683	2.22861				mRNA	chr1	53449596	53449656	+
A_55_P2031848	4.68567	2.22826	NR_046078	Gm4278	100043168	mRNA	chr14	75386824	75386880	+
A_55_P2172898	4.68377	2.22767	NR_033490	2610100L16Rik	70441	mRNA	chr3	17694612	17694670	+
A_52_P637172	4.68325	2.22751	NM_029011	Pyroxd2	74580	mRNA	chr19	42801304	42801244	-
A_52_P265556	4.68119	2.22688	U41439			mRNA	chr6	68718768	68718704	-
A_55_P2146560	4.68036	2.22662	NM_207105	H2-Ab1	14961	mRNA	chr17	34406304	34406364	+
A_51_P106455	4.68031	2.2266	NM_007430	Nr0b1	11614	mRNA	chrX	83441168	83441232	+
A_55_P2135276	4.67886	2.22616	NM_134160	Mcoln3	171166	mRNA	chr3	145803536	145803600	+
A_55_P2015650	4.67763	2.22578	NM_145551	Slc5a9	230612	mRNA	chr4	111549912	111549856	-
A_55_P2097478	4.67644	2.22541	NM_010266	Gda	14544	mRNA	chr19	21465882	21465824	-
A_55_P2105988	4.67228	2.22413	ENSMUST00000114775	Stxbp5l	207227	mRNA	chr16	37214976	37214920	-
A_55_P2141008	4.66988	2.22339	ENSMUST00000171077	Siglech	233274	mRNA	chr7	63028608	63028668	+
A_55_P2350665	4.66877	2.22304	AK017151	5033404E19Rik	114668	mRNA	chr1	187321984	187322032	+
A_66_P138289	4.66853	2.22297	NM_134006	Rdh5	19682	mRNA	chr10	128350656	128350648	-
A_55_P1983708	4.66755	2.22267	NM_011832	Insrr	23920	mRNA	chr3	87619968	87620024	+
A_55_P2115577	4.66027	2.22041	NM_001159593	Slc20a1	20515	mRNA	chr2	129029992	129030048	+
A_55_P2016685	4.65943	2.22015	NM_173185	Csnk1g1	214897	mRNA	chr9	65892760	65892820	+
A_55_P2390776	4.65755	2.21957	NR_027981	1810064F22Rik	69862	mRNA	chr9	22011480	22011422	-
A_55_P1974567	4.65644	2.21923	NM_175556	Plch2	269615	mRNA	chr4	154357552	154357488	-
A_55_P2162229	4.65525	2.21886	AK163540	LOC432842	432842	mRNA	chr14	40288064	40288124	+
A_55_P2182497	4.65476	2.21871	NM_001004176	Maml3	433586	mRNA	chr3	51491724	51491664	-
A_66_P126586	4.64443	2.2155	XM_982113	Gm7963	666169	mRNA	chr5	95857136	95857192	+
A_55_P1998801	4.64439	2.21549				mRNA	chrX	67772816	67772872	+
A_51_P375771	4.63731	2.21329	NM_001093750	Ptchd1	211612	mRNA	chrX	152008352	152008304	-
A_51_P465350	4.63701	2.21319	NM_010745	Ly86	17084	mRNA	chr13	37510700	37510760	+
A_51_P237106	4.63567	2.21278	NM_001011804	Olfr1211	258025	mRNA	chr2	88770304	88770240	-
A_52_P621588	4.62873	2.21062	NM_174851	Ifnlr1	242700	mRNA	chr4	135263952	135264000	+
A_51_P360655	4.6268	2.21001	NM_008766	Slc22a6	18399	mRNA	chr19	8700868	8700927	+
A_51_P419286	4.62569	2.20967	NM_030060	Batf3	381319	mRNA	chr1	192932528	192932592	+
A_51_P475342	4.62096	2.20819	NM_009601	Chrnb1	11443	mRNA	chr11	69599240	69598672	-
A_55_P1968143	4.61872	2.20749	NM_027349	Rbm25	67039	mRNA	chr12	85023936	85023992	+
A_55_P2054847	4.61565	2.20653	NM_146678	Olfr1428	258673	mRNA	chr19	12183304	12183245	-
A_55_P1954749	4.61533	2.20643				mRNA	chr7	125591136	125591192	+
A_55_P2049483	4.61256	2.20557	CB520983			mRNA	chr2	158429008	158428960	-
A_55_P2193809	4.61153	2.20525	AK020619	9530062K07Rik	78739	mRNA	chr6	116149592	116149528	-
A_55_P2369707	4.61099	2.20508	XR_168460	Gm5919	546150	mRNA	chr9	83779608	83779664	+
A_55_P1999473	4.60771	2.20405	NM_001005420	Ppp1r26	241289	mRNA	chr2	28310940	28310998	+
A_55_P2147296	4.60706	2.20384	NR_027958	D930048N14Rik	97775	mRNA	chr11	51468404	51468464	+
A_55_P2118604	4.60081	2.20189	NM_011371	St6galnac1	20445	mRNA	chr11	116628384	116628320	-
A_51_P327632	4.59943	2.20146	NM_207205	Igsf3	78908	mRNA	chr3	101264576	101264640	+
A_52_P552832	4.59592	2.20035	NM_010886	Ndufa4	17992	mRNA	chr6	11850482	11850423	-
A_55_P2103206	4.59044	2.19863	NM_008748	Dusp8	18218	mRNA	chr7	149266016	149265968	-
A_51_P113058	4.58993	2.19847	NM_146658	Olfr1131	258652	mRNA	chr2	87468888	87468944	+
A_52_P451073	4.58562	2.19712	NM_178589	Tnfrsf21	94185	mRNA	chr17	43225328	43225384	+
A_52_P89749	4.58562	2.19712	NM_001199736	Topaz1	671232	mRNA	chr9	122708576	122708640	+
A_52_P122572	4.58519	2.19698	NM_145149	Rasgrp4	233046	mRNA	chr7	29935038	29935220	+
A_55_P1967837	4.58283	2.19624	NM_177056	Tmem198	319998	mRNA	chr1	75481984	75482048	+
A_55_P2021266	4.58111	2.1957	NM_152803	Hpse	15442	mRNA	chr5	101108624	101108568	-
A_55_P2185387	4.5774	2.19453	AK080517	Zfp428	232969	mRNA	chr7	25300062	25300120	+
A_55_P2416097	4.57721	2.19447	AK038153	A130082J08Rik	320015	mRNA	chr13	55226800	55226860	+
A_55_P2093523	4.5754	2.1939				mRNA
A_55_P2092194	4.57093	2.19249	NM_028576	Camkmt	73582	mRNA	chr17	85857840	85857896	+
A_52_P1019498	4.56984	2.19215	AK021082	C030014O09Rik	77463	mRNA	chr2	130666464	130666520	+
A_55_P2064567	4.56863	2.19176	NM_181413	Anks1	224650	mRNA	chr17	28199524	28199582	+
A_51_P329966	4.5655	2.19077	NM_138594	D6Wsu163e	28040	mRNA	chr6	126925408	126925464	+
A_52_P316933	4.56497	2.19061	NM_172507	Sh3bgrl2	212531	mRNA	chr9	83493808	83493872	+
A_55_P1997661	4.56295	2.18997	NM_001048250	Smim15	75616	mRNA	chr13	108839232	108839296	+
A_55_P2125826	4.56289	2.18995				mRNA	chr1	167968768	167968704	-
A_55_P2104422	4.55573	2.18768	NM_001005787	Inadl	12695	mRNA	chr4	98354880	98354944	+
A_55_P2182452	4.55484	2.1874	NM_177371	Tnfsf15	326623	mRNA	chr4	63388192	63388136	-
A_52_P528463	4.55333	2.18692	NM_027122	Mfsd3	69572	mRNA	chr15	76533864	76533920	+
A_55_P2151609	4.55195	2.18648	NM_011436	Sorl1	20660	mRNA	chr9	41776632	41776572	-
A_55_P1953127	4.54771	2.18514	NAP062681-1			mRNA	chr7	38663240	38663296	+
A_55_P1997490	4.54744	2.18505	NM_001177412	Usp35	244144	mRNA	chr7	104458848	104458784	-
A_51_P477121	4.54732	2.18502	NM_021451	Pmaip1	58801	mRNA	chr18	66625088	66625148	+
A_66_P103818	4.54708	2.18494	NM_007922	Elk1	13712	mRNA	chrX	20512520	20512460	-
A_66_P103052	4.54564	2.18448	NAP058187-1			mRNA	chr3	34497756	34497696	-
A_55_P2189903	4.5353	2.1812	XR_104790	A730011C13Rik	319916	mRNA	chr3	94798448	94798384	-
A_52_P442169	4.53224	2.18023	NM_007567	Bsn	12217	mRNA	chr9	107998664	107998600	-
A_52_P256817	4.53207	2.18017	NM_009577	Zik1	22775	mRNA	chr7	11072762	11072703	-
A_55_P2010121	4.53136	2.17994	NM_030554	Rab27b	80718	mRNA	chr18	70138856	70138800	-
A_55_P1952156	4.52951	2.17936				mRNA	chr4	140441440	140441376	-
A_55_P2015232	4.5281	2.1789	AK143696	Gm10374	100504528	mRNA	chr11	84685048	84685104	+
A_55_P1995108	4.52804	2.17889	NM_001163539	5430427O19Rik	71398	mRNA	chrX	83136656	83136712	+
A_55_P1987483	4.52745	2.1787	NM_028132	Pgm2	72157	mRNA	chr4	99659832	99659896	+
A_51_P289679	4.52677	2.17848	NM_181345	Npm2	328440	mRNA	chr14	71047312	71047256	-
A_55_P1973688	4.52531	2.17802	ENSMUST00000152691			mRNA	chrX	51276556	51276496	-
A_55_P2037862	4.52303	2.17729	AK154753			mRNA	chrY_random	45606536	45606592	+
A_55_P1973106	4.51899	2.176				mRNA	chr17	6669122	6669063	-
A_55_P1987569	4.51705	2.17538				mRNA	chrY_random	43750236	43750176	-
A_55_P2151991	4.51441	2.17454				mRNA	chr6	122774128	122774064	-
A_51_P270426	4.51118	2.1735	NM_020596	Egr4	13656	mRNA	chr6	85461216	85461152	-
A_51_P425962	4.51011	2.17316	NM_010158	Khdrbs3	13992	mRNA	chr15	68923872	68923936	+
A_55_P1965021	4.50435	2.17132	NM_001177401	Spint3	629747	mRNA	chr2	164395456	164395392	-
A_51_P355094	4.50304	2.1709	NAP057266-1			mRNA	chr7	110778432	110778368	-
A_51_P366227	4.50044	2.17007	NM_177359	Zfp799	240064	mRNA	chr17	32954676	32954618	-
A_51_P508485	4.49747	2.16911	NM_028651	Tmtc4	70551	mRNA	chr14	123318496	123318432	-
A_52_P11618	4.49704	2.16898	NM_024438	Dusp19	68082	mRNA	chr2	80471504	80471568	+
A_55_P1964553	4.49419	2.16806				mRNA	chr4	146320416	146320480	+
A_55_P2208260	4.48822	2.16614	AK051927	D230019N24Rik	399607	mRNA	chr10	62758480	62758540	+
A_55_P2031021	4.48777	2.166	NM_009052	Bex1	19716	mRNA	chrX	132748608	132748552	-
A_52_P663742	4.48163	2.16402	NM_172672	Ganc	76051	mRNA	chr2	120285760	120285816	+
A_52_P392742	4.48107	2.16384	NM_029128	Qtrtd1	106248	mRNA	chr16	43861940	43861880	-
A_55_P2154977	4.47634	2.16232	NM_028003	Rpap3	71919	mRNA	chr15	97505592	97505536	-
A_52_P648573	4.47497	2.16188	NM_178883	Gorab	98376	mRNA	chr1	165315280	165315216	-
A_51_P152404	4.47215	2.16097	NM_026166	Ikbip	67454	mRNA	chr10	90561288	90561352	+
A_65_P10450	4.47014	2.16032	NM_011605	Tmpo	21917	mRNA	chr10	90623784	90623720	-
A_55_P2129334	4.46937	2.16007	AY171990			mRNA	chr12	115850512	115850456	-
A_51_P313337	4.46882	2.15989	NM_001163445	2700089E24Rik	381820	mRNA	chr6	133057408	133057472	+
A_55_P1966124	4.46565	2.15887	NM_007951	Erh	13877	mRNA	chr12	81735080	81735024	-
A_55_P2021167	4.46556	2.15884				mRNA	chr17	28757148	28757088	-
A_66_P101646	4.46535	2.15877	ENSMUST00000082402	COX1	17708	mRNA	chrM	6650	6709	+
A_55_P1961938	4.46512	2.1587	NM_027132	Otop3	69602	mRNA	chr11	115208184	115208240	+
A_51_P254986	4.46421	2.1584	NM_011353	Serf1	20365	mRNA	chr13	100884008	100884064	+
A_55_P2185536	4.46354	2.15819				mRNA	chr11	112936248	112936192	-
A_52_P99531	4.45699	2.15607	NM_199056	Ippk	75678	mRNA	chr13	49558160	49558216	+
A_55_P2032795	4.45598	2.15574	AK139520	Gm10450	100038400	mRNA	chr6	75920384	75920320	-
A_52_P302433	4.45399	2.1551	NM_008873	Plau	18792	mRNA	chr14	21662242	21662300	+
A_66_P122781	4.45373	2.15501	NR_030677	BC025920	268319	mRNA	chr10	81072384	81072448	+
A_55_P2179983	4.45314	2.15482	AK139810	Gm10637	100038704	mRNA	chr8	89720656	89720592	-
A_55_P1995602	4.4518	2.15439	BF166984			mRNA	chr5	76149688	76149624	-
A_55_P2023988	4.45148	2.15429	TC1673336			mRNA	chr9	122817824	122817872	+
A_55_P2038767	4.45031	2.1539	NM_029758	Fam49a	76820	mRNA	chr12	12379745	12379804	+
A_55_P1968170	4.44891	2.15345	NM_001166748	Vmn1r139	667444	mRNA	chr7	21004084	21004144	+
A_52_P76402	4.44747	2.15299	NM_153403	Eif2c1	236511	mRNA	chr4	126112704	126112640	-
A_55_P2009498	4.44523	2.15226	NM_144820	Ccdc28a	215814	mRNA	chr10	17933566	17933508	-
A_55_P2166613	4.44451	2.15203				mRNA	chr13	98354344	98354280	-
A_55_P2187030	4.44285	2.15149	AF296436	Igh-VJ558	16061	mRNA	chr12	116831560	116831504	-
A_51_P191669	4.44041	2.15069	NM_007694	Chgb	12653	mRNA	chr2	132620704	132620760	+
A_66_P106509	4.43847	2.15006				mRNA	chr9	85675504	85675440	-
A_55_P2262136	4.43825	2.14999	NM_013690	Tek	21687	mRNA	chr4	94540624	94540680	+
A_55_P2177386	4.43719	2.14965	NM_009950	Cradd	12905	mRNA	chr10	94637968	94637912	-
A_55_P2324639	4.43688	2.14954	AK021081	C030014I23Rik	77381	mRNA	chr9	44287080	44287140	+
A_55_P2140626	4.43637	2.14938	NM_029466	Arl5b	75869	mRNA	chr2	15000722	15000781	+
A_55_P2004571	4.43621	2.14933	NM_011256	Pitpnm2	19679	mRNA	chr5	124568760	124568704	-
A_55_P2157195	4.43454	2.14878	TC1729421			mRNA	chr10	42582280	42582224	-
A_66_P126745	4.43189	2.14792	NR_033209	Gm4792	215472	mRNA	chr10	93761216	93761152	-
A_55_P2070250	4.43048	2.14746	NM_019478	Pqbp1	54633	mRNA	chrX	7475993	7475934	-
A_55_P2030996	4.42982	2.14725	NM_001177896	9830107B12Rik	328829	mRNA	chr17	48264272	48264212	-
A_55_P2048759	4.42955	2.14716	NM_026358	Mgarp	67749	mRNA	chr3	51192416	51192356	-
A_52_P213181	4.42663	2.14621	NM_001110142	Cul4b	72584	mRNA	chrX	35885108	35885048	-
A_55_P2086664	4.4264	2.14613	NM_146173	Tspan33	232670	mRNA	chr6	29668498	29668556	+
A_55_P2010366	4.42629	2.1461	NM_029440	Wdr95	381693	mRNA	chr5	150401856	150401920	+
A_55_P1982514	4.42306	2.14505	NM_001205282	Gm14496	672125	mRNA	chr2	181735648	181735712	+
A_65_P05872	4.42216	2.14475	ENSMUST00000101010			mRNA	chr12	114012304	114012240	-
A_55_P1952793	4.42179	2.14463	NM_178880	Son	20658	mRNA	chr16	91679288	91679352	+
A_55_P2075136	4.42123	2.14445				mRNA	chrX	119027840	119027896	+
A_55_P2221901	4.41988	2.14401	ENSMUST00000099661			mRNA	chr10	67036856	67036912	+
A_52_P830312	4.41918	2.14378	NM_173785	Iba57	216792	mRNA	chr11	58969040	58968980	-
A_52_P580582	4.4177	2.14329	NM_008725	Nppa	230899	mRNA	chr4	147376032	147376080	+
A_51_P475628	4.41728	2.14316	NM_198410	Paqr6	68957	mRNA	chr3	88172208	88172264	+
A_51_P481210	4.41708	2.14309	NM_177429	Ofd1	237222	mRNA	chrX	162828960	162828896	-
A_55_P1962661	4.41442	2.14222	NM_001024719	Cyp2c67	545288	mRNA	chr19	39683488	39683428	-
A_52_P232648	4.41363	2.14197	NM_134086	Slc38a1	105727	mRNA	chr15	96405248	96405184	-
A_51_P507023	4.41254	2.14161	NM_175331	Nt5dc3	103466	mRNA	chr10	86301032	86301088	+
A_66_P100113	4.41249	2.14159	ENSMUST00000092966			mRNA	chr17	6813470	6813529	+
A_55_P2064230	4.41246	2.14158	NM_198295	Tmx3	67988	mRNA	chr18	90712128	90712184	+
A_52_P81324	4.41238	2.14156	XM_003945419	B230311B06Rik	381914	mRNA	chr7	125740248	125740304	+
A_55_P2048279	4.41173	2.14134	NM_205820	Tlr13	279572	mRNA	chrX	103355776	103355832	+
A_52_P506529	4.40928	2.14054	NM_001038621	Rabgap1l	29809	mRNA	chr1	162149488	162149424	-
A_52_P578790	4.40578	2.1394	NM_013739	Dok3	27261	mRNA	chr13	55624776	55624716	-
A_52_P59711	4.40467	2.13904	NM_010214	Fhl4	14202	mRNA	chr10	84560056	84560000	-
A_55_P2369442	4.40047	2.13766	AK038306	LOC545086	545086	mRNA	chr15	8480162	8480221	+
A_55_P1968799	4.39857	2.13704	NM_027157	Krtap1-5	69664	mRNA	chr11	99441448	99441392	-
A_55_P2119302	4.39794	2.13683	AK013065	Cspp1	211660	mRNA	chr1	10056871	10056930	+
A_55_P2145611	4.39408	2.13556	NM_010667	Krt86	16679	mRNA	chr15	101310352	101310416	+
A_55_P2064776	4.39381	2.13547	NR_024257	4930412O13Rik	381347	mRNA	chr2	9808308	9808367	+
A_55_P1953503	4.39363	2.13541	NM_198250	Lrrc4b	272381	mRNA	chr7	51718632	51718692	+
A_55_P2070748	4.39326	2.13529	NR_033388	Gm3002	100040848	mRNA	chr14	3930499	3930558	+
A_55_P2101001	4.3921	2.13491	NM_016769	Smad3	17127	mRNA	chr9	63494632	63494576	-
A_51_P194273	4.38945	2.13404	NM_011892	Sgcg	24053	mRNA	chr14	61840560	61840500	-
A_51_P110341	4.38634	2.13302	NM_170727	Scgb3a1	68662	mRNA	chr11	49478488	49478548	+
A_55_P2326517	4.3838	2.13218	AK051536	Ube2i	22196	mRNA	chr17	25407250	25407192	-
A_55_P2008053	4.38311	2.13195	NM_007864	Dlg4	13385	mRNA	chr11	69858760	69858816	+
A_51_P277756	4.38294	2.1319	NM_031873	Tas1r2	83770	mRNA	chr4	139226080	139226128	+
A_51_P295131	4.37944	2.13075	NM_011039	Pax7	18509	mRNA	chr4	139294416	139294368	-
A_51_P208340	4.37439	2.12908	NM_146289	Olfr113	258286	mRNA	chr17	37711588	37711528	-
A_51_P201308	4.37306	2.12864	NM_139296	Moxd2	194357	mRNA	chr6	40830436	40830376	-
A_52_P612537	4.37302	2.12863	NM_178750	Ss18l1	269397	mRNA	chr2	179804416	179804480	+
A_55_P2076106	4.37277	2.12855				mRNA	chr3	54974356	54974416	+
A_55_P2124043	4.36898	2.1273	NM_001007577	Tceanc	245695	mRNA	chrX	162941280	162941216	-
A_55_P1996451	4.36826	2.12706				mRNA	chr17	13012512	13012453	-
A_55_P2012246	4.36543	2.12612				mRNA	chr16	23535172	23535230	+
A_55_P1978750	4.36287	2.12528	AK076976			mRNA	chr13	66604156	66604096	-
A_55_P2044054	4.35908	2.12402	ENSMUST00000177248			mRNA	chr11	83105672	83105736	+
A_55_P2169371	4.3582	2.12373	ENSMUST00000098634			mRNA	chr7	28886152	28886092	-
A_55_P2348799	4.35767	2.12356	NM_197990	1700025G04Rik	69399	mRNA	chr1	153736112	153736048	-
A_51_P277336	4.34914	2.12073	NM_138741	Sdpr	20324	mRNA	chr1	51359652	51359712	+
A_51_P309534	4.34587	2.11964	NM_019781	Pex14	56273	mRNA	chr4	148334704	148334656	-
A_51_P414208	4.34175	2.11828	NM_028622	Lce1c	73719	mRNA	chr3	92484712	92484776	+
A_66_P103792	4.34165	2.11824	AK052167	AI606181	226118	mRNA	chr19	41670568	41670628	+
A_52_P240561	4.34125	2.11811	NM_172918	Zfp317	244713	mRNA	chr9	19453464	19453524	+
A_52_P586928	4.33993	2.11767	ENSMUST00000028883	Pdyn	18610	mRNA	chr2	129512384	129512320	-
A_55_P1990210	4.33569	2.11626	NM_029023	Scpep1	74617	mRNA	chr11	88785392	88785336	-
A_66_P119968	4.33525	2.11612	NM_199311	Clec4a1	269799	mRNA	chr6	122884576	122884640	+
A_55_P2079952	4.33403	2.11571	NM_025723	Henmt1	66715	mRNA	chr3	108763616	108763672	+
A_55_P2182945	4.33337	2.11549	TC1671545			mRNA	chr13	70790160	70790104	-
A_52_P628590	4.33327	2.11546	NM_027514	Pvr	52118	mRNA	chr7	20489716	20489656	-
A_55_P1981110	4.33288	2.11533	NM_199222	Lman1l	235416	mRNA	chr9	57454900	57454840	-
A_55_P2178466	4.33256	2.11522	NM_025466	Gkn1	66283	mRNA	chr6	87295712	87295648	-
A_55_P2408848	4.33091	2.11467	NM_172671	Lgr4	107515	mRNA	chr2	109853568	109853624	+
A_51_P382121	4.3302	2.11443	NM_145517	Ormdl1	227102	mRNA	chr1	53366768	53366824	+
A_52_P546513	4.3264	2.11317	ENSMUST00000052164	Ppyr1	19065	mRNA	chr14	34957632	34957572	-
A_55_P2003824	4.32242	2.11184	NM_009714	Asgr1	11889	mRNA	chr11	69871256	69871312	+
A_55_P1981366	4.32	2.11103	NM_008485	Lamc2	16782	mRNA	chr1	154969952	154969888	-
A_55_P2250164	4.31823	2.11044	NM_033583	Pcdhgc5	93708	mRNA	chr18	37979244	37979304	+
A_66_P107680	4.31136	2.10814	NM_020000	Med8	80509	mRNA	chr4	118088224	118088288	+
A_55_P1969650	4.3102	2.10776	NM_011246	Rasgrp1	19419	mRNA	chr2	117105864	117105800	-
A_52_P198473	4.30869	2.10725	AK004240	Pcgf5	76073	mRNA	chr19	36535120	36535180	+
A_55_P2100895	4.30586	2.1063	NM_001037737	Arnt	11863	mRNA	chr3	95301080	95301136	+
A_51_P243122	4.3057	2.10625	NM_001029937	Sec14l3	380683	mRNA	chr11	3975248	3975307	+
A_55_P2274134	4.30266	2.10523	AK035942	9030625N01Rik	74542	mRNA	chr19	4629798	4629857	+
A_66_P115757	4.29927	2.10409	NM_026788	Mthfd2l	665563	mRNA	chr5	91450248	91450304	+
A_55_P2026894	4.29908	2.10403	TC1725171			mRNA	chr17	56427336	56427280	-
A_55_P2129608	4.29852	2.10384	NM_001013372	Nrp	654309	mRNA	chr12	88784864	88784808	-
A_55_P2044659	4.29621	2.10306	NR_045879	Gm10532	100038352	mRNA	chr18	75682400	75682456	+
A_55_P2397869	4.29592	2.10297	BX520338	AI428406	104812	mRNA	chr12	100954440	100954384	-
A_55_P2102390	4.29434	2.10244	NM_001199203	Spag9	70834	mRNA	chr11	93987304	93987360	+
A_55_P2085270	4.29368	2.10221	AK008146	2010007E15Rik	69851	mRNA	chr8	33194234	33194292	+
A_55_P1952038	4.2886	2.10051	NM_207137	Olfr417	258238	mRNA	chr1	176299776	176299824	+
A_51_P403413	4.28585	2.09958	NM_053131	Pcdhb6	93877	mRNA	chr18	37495896	37495956	+
A_55_P2197418	4.28211	2.09832	C80360	C80360	97651	mRNA
A_66_P127022	4.28202	2.09829	NM_001081446	Iqck	434232	mRNA	chr7	126115616	126115672	+
A_51_P335094	4.27801	2.09694	ENSMUST00000113904	Zcchc4	78796	mRNA	chr5	53215344	53215404	+
A_55_P2176325	4.27737	2.09672	NM_177782	Prex1	277360	mRNA	chr2	166392544	166392496	-
A_55_P1957488	4.27736	2.09672	NM_001085523	Gm14374	434725	mRNA	chrX	5248085	5248144	+
A_55_P2129548	4.27718	2.09666	ENSMUST00000176934			mRNA	chr14	68046560	68046504	-
A_55_P2099610	4.2702	2.0943	NM_182930	Plekha6	240753	mRNA	chr1	135198624	135198688	+
A_55_P2172001	4.2692	2.09397	NM_001172588	Mrgpra2a	668727	mRNA	chr7	54681756	54681696	-
A_55_P1965699	4.269	2.0939	AK086454	D930030D11Rik	320874	mRNA	chr16	41207436	41207496	+
A_55_P1971468	4.26821	2.09363				mRNA	chr5	117836352	117836288	-
A_55_P1994873	4.2652	2.09261	NM_001104634	Vmn2r20	667180	mRNA	chr6	123335400	123335344	-
A_55_P2048808	4.2639	2.09217	ENSMUST00000156827			mRNA	chr16	18609784	18609844	+
A_55_P2162777	4.26387	2.09216				mRNA	chrY_random	49222576	49222516	-
A_55_P2063216	4.2589	2.09048	NM_019819	Dusp14	56405	mRNA	chr11	83861976	83861920	-
A_55_P1956457	4.2584	2.09031	NM_029998	6030458C11Rik	77877	mRNA	chr15	12738325	12738266	-
A_51_P386069	4.25578	2.08942	NM_176971	Rab9b	319642	mRNA	chrX	133392816	133392760	-
A_55_P2055819	4.25539	2.08929	NM_001037722	Adam15	11490	mRNA	chr3	89143624	89143560	-
A_55_P1993084	4.25261	2.08835	TC1608064			mRNA	chr3	15416836	15416777	-
A_55_P2149791	4.24857	2.08698	CO046494			mRNA	chr6	98457840	98457776	-
A_52_P232438	4.24556	2.08595	NM_001011775	Olfr1419	257938	mRNA	chr19	11944973	11944914	-
A_55_P2041090	4.24555	2.08595	NM_001037742	Tyw5	68736	mRNA	chr1	57445192	57445136	-
A_51_P490955	4.24484	2.08571	NM_001039532	Zfp784	654801	mRNA	chr7	4986174	4986115	-
A_51_P461877	4.24184	2.08469	NM_011581	Thbs2	21826	mRNA	chr17	14805789	14804526	-
A_52_P489119	4.23616	2.08276	NM_139236	Nol6	230082	mRNA	chr4	41061528	41061472	-
A_52_P618132	4.23426	2.08211	NM_172865	Manea	242362	mRNA	chr4	26251944	26251886	-
A_55_P2052485	4.23412	2.08206	NM_181418	Ushbp1	234395	mRNA	chr8	73909328	73909272	-
A_55_P2108868	4.23297	2.08167	NM_013745	Nufip1	27275	mRNA	chr14	76537128	76537184	+
A_55_P1974487	4.23195	2.08132	NM_177195	Atp8b5	320571	mRNA	chr4	43386628	43386688	+
A_55_P2022201	4.23012	2.0807	XM_001473825	LOC100045191	100045192	mRNA	chr6	51413360	51413304	-
A_51_P215559	4.2283	2.08008	NM_144869	BC021614	225884	mRNA	chr19	4058137	4057988	-
A_55_P2135521	4.22151	2.07776	ENSMUST00000145894			mRNA	chrX	7229093	7229034	-
A_55_P2170584	4.2206	2.07745	NM_177233	Fam19a4	320701	mRNA	chr6	96793808	96793752	-
A_51_P220934	4.21773	2.07647	NM_026955	Vstm5	69137	mRNA	chr9	15063256	15063315	+
A_52_P185054	4.21717	2.07627	AK004111	1110035H17Rik	68686	mRNA	chr7	29941848	29941908	+
A_51_P265806	4.21503	2.07554	NM_030601	Clca2	80797	mRNA	chr3	144460576	144460512	-
A_55_P2123283	4.21111	2.0742	NM_013568	Kcna6	16494	mRNA	chr6	126686984	126686920	-
A_66_P109276	4.20957	2.07367	XR_141387			mRNA	chrX	7611566	7611625	+
A_55_P1983643	4.2086	2.07334	NM_011684	Vmn1r45	22297	mRNA	chr6	89883080	89883024	-
A_55_P2084448	4.20651	2.07262	NM_001254735	BC017643	217370	mRNA	chr11	121083960	121083904	-
A_55_P2158121	4.20424	2.07185	NM_025312	Sostdc1	66042	mRNA	chr12	37044532	37044592	+
A_55_P2176275	4.20414	2.07181	NM_008192	Gucy2e	14919	mRNA	chr11	69034872	69034816	-
A_55_P1965101	4.2035	2.07159	NM_001081643	Xlr3b	574437	mRNA	chrX	70448088	70448144	+
A_55_P2227355	4.19095	2.06728	NM_011216	Ptpro	19277	mRNA	chr6	137411408	137411456	+
A_55_P2172274	4.19086	2.06725	NM_008017	Smc2	14211	mRNA	chr4	52501012	52501072	+
A_55_P2420948	4.1886	2.06647	NR_045499	2210416O15Rik	70393	mRNA	chr11	87913504	87913560	+
A_51_P322123	4.18669	2.06581	NR_015551	1700012B15Rik	74173	mRNA	chr12	3249979	3250038	+
A_55_P2094706	4.18343	2.06469	NM_011441	Sox17	20671	mRNA	chr1	4481097	4481038	-
A_55_P2055732	4.18259	2.0644				mRNA	chr6	129683832	129683768	-
A_66_P139586	4.18192	2.06417	NM_001033404	Gm813	328695	mRNA	chr16	58613896	58613840	-
A_51_P461779	4.18163	2.06406	NM_172994	Ppp2r2c	269643	mRNA	chr5	37346000	37346060	+
A_55_P2088145	4.18116	2.0639	NAP095950-001			mRNA	chr19	60157656	60157716	+
A_51_P489702	4.18003	2.06351	NM_133208	Zfp287	170740	mRNA	chr11	62527044	62526984	-
A_55_P2082625	4.17889	2.06312	NAP061666-1			mRNA	chr3	88920784	88920840	+
A_55_P2154307	4.17799	2.06281	NM_172924	C230081A13Rik	244895	mRNA	chr9	56049000	56048940	-
A_55_P2079636	4.17712	2.06251	NM_054038	Scgb3a2	117158	mRNA	chr18	43926560	43926620	+
A_55_P2375831	4.17469	2.06167	NR_015567	A930007I19Rik	77779	mRNA	chr19	29578212	29578152	-
A_52_P118461	4.17346	2.06124	NM_027184	Ipmk	69718	mRNA	chr10	70848464	70848520	+
A_52_P189132	4.17172	2.06064	NM_199042	Thap1	73754	mRNA	chr8	27274404	27274464	+
A_55_P2357676	4.17157	2.06059	BC064107			mRNA	chr13	58485656	58485716	+
A_51_P189082	4.16981	2.05998	NM_030611	Akr1c6	83702	mRNA	chr13	4456428	4456487	+
A_55_P2107160	4.16957	2.0599	ENSMUST00000029827			mRNA	chr3	157589776	157589824	+
A_51_P386280	4.16561	2.05853	NM_146322	Olfr187	258319	mRNA	chr16	59036188	59036128	-
A_55_P1974725	4.16525	2.0584	NM_020019	Magea6	17142	mRNA	chrX	151358608	151358560	-
A_52_P609109	4.16248	2.05744	NM_145823	Pitpnc1	71795	mRNA	chr11	107073552	107073488	-
A_55_P2115567	4.16165	2.05716	NM_174870	Slc26a1	231583	mRNA	chr5	109099624	109099560	-
A_52_P676819	4.1608	2.05686	NM_007562	Bnc1	12173	mRNA	chr7	89112040	89111976	-
A_51_P102789	4.1585	2.05606	NM_007574	C1qc	12262	mRNA	chr4	136445824	136445760	-
A_66_P106611	4.15543	2.055	NM_008137	Gna14	14675	mRNA	chr19	16685197	16685256	+
A_55_P2138769	4.15507	2.05487	NM_018733	Scn1a	20265	mRNA	chr2	66173556	66173496	-
A_55_P2020781	4.15428	2.0546	ENSMUST00000106676	Prkar1a	19084	mRNA	chr11	109522992	109523056	+
A_55_P2037338	4.15353	2.05434	NM_152813	Plcd3	72469	mRNA	chr11	102931696	102931632	-
A_55_P2178801	4.1533	2.05426	NM_201641	Ugt1a10	394430	mRNA	chr1	89952720	89952776	+
A_55_P2216079	4.15089	2.05342	AK053276	9630055L06Rik	319580	mRNA	chr5	15504818	15504877	+
A_55_P1953402	4.15018	2.05317	NM_029993	Mlana	77836	mRNA	chr19	29782736	29782796	+
A_55_P2086825	4.14985	2.05306	NM_023622	Rgl3	71746	mRNA	chr9	21776030	21775972	-
A_51_P263844	4.14907	2.05279	NM_030139	Zfp449	78619	mRNA	chrX	53617528	53617588	+
A_51_P486639	4.14865	2.05264	NM_001163006	Minos1	433771	mRNA	chr4	138658160	138658096	-
A_52_P161400	4.14837	2.05254	NM_178612	Cnpy4	66455	mRNA	chr5	138634432	138634480	+
A_55_P2042818	4.14566	2.0516	NM_144519	Zfp639	67778	mRNA	chr3	32419590	32419648	+
A_55_P2082434	4.14449	2.0512	NM_028709	Btbd11	74007	mRNA	chr10	85122976	85123032	+
A_52_P173703	4.14428	2.05112	NM_144557	Myrip	245049	mRNA	chr9	120383624	120383680	+
A_66_P132888	4.14335	2.0508	NM_010049	Dhfr	13361	mRNA	chr13	93158888	93158944	+
A_51_P371279	4.14253	2.05051	NM_017480	Icos	54167	mRNA	chr1	61055104	61055160	+
A_55_P1982971	4.14182	2.05027	NM_001018031	Otol1	229389	mRNA	chr3	69832568	69832624	+
A_52_P50305	4.14103	2.04999	NM_016786	Ube2k	53323	mRNA	chr5	65989316	65989376	+
A_55_P2012251	4.13955	2.04947	NM_001166741	Vmn1r121	667240	mRNA	chr7	23591450	23591392	-
A_55_P2052749	4.13892	2.04925	NM_023662	Pcm1	18536	mRNA	chr8	42419360	42419420	+
A_52_P441954	4.13721	2.04866	NM_019935	Ovol1	18426	mRNA	chr19	5549268	5549209	-
A_55_P2078163	4.13689	2.04855	NM_001081160	Mdga1	74762	mRNA	chr17	29966418	29966360	-
A_55_P2042156	4.13404	2.04755	NM_007377	Aatk	11302	mRNA	chr11	119868752	119868696	-
A_52_P615247	4.1335	2.04736	ENSMUST00000159087			mRNA	chr1	85110160	85110224	+
A_51_P283083	4.13332	2.0473	NM_028840	Armc1	74252	mRNA	chr3	19032236	19032176	-
A_55_P2042560	4.13296	2.04718	NM_024180	Ormdl2	66844	mRNA	chr10	128255016	128254960	-
A_55_P2081398	4.12879	2.04572	AK041390			mRNA	chr14	50683840	50683900	+
A_55_P2010996	4.12853	2.04563	NM_028326	Zfp618	72701	mRNA	chr4	62794968	62795028	+
A_55_P2075125	4.12455	2.04424	ENSMUST00000004340	Pax2	18504	mRNA	chr19	44871124	44871184	+
A_55_P2235895	4.12276	2.04361	XR_106463	A630072L19Rik	100038464	mRNA	chr12	102188000	102188056	+
A_55_P2180347	4.12229	2.04345				mRNA	chr2	101586968	101586912	-
A_55_P2183837	4.12036	2.04277	NM_175668	Gpr4	319197	mRNA	chr7	19809406	19809464	+
A_66_P116873	4.12009	2.04267	XR_105056	Gm1070	381785	mRNA	chr6	71243824	71250128	+
A_55_P1963439	4.11801	2.04195				mRNA	chr2	118826352	118826416	+
A_55_P2016277	4.11733	2.04171	TC1659485			mRNA	chr9	101010200	101010256	+
A_66_P132121	4.11559	2.0411	AK156771			mRNA	chrX	8828142	8828083	-
A_55_P1955442	4.11527	2.04099	NM_001024712	Gm3696	100042152	mRNA	chr14	7915732	7915673	-
A_65_P11216	4.11407	2.04057	ENSMUST00000101281			mRNA	chr12	77552192	77552256	+
A_55_P2108077	4.11282	2.04013	M13677			mRNA	chr6	41113476	41113536	+
A_55_P2004881	4.11198	2.03983	NM_172631	Ldlrad4	52662	mRNA	chr18	68415048	68415104	+
A_55_P2000102	4.11135	2.03961	NM_025964	Mettl21a	67099	mRNA	chr1	64653744	64653688	-
A_55_P1957845	4.11111	2.03953	NM_009395	Tnfaip1	21927	mRNA	chr11	78336480	78336416	-
A_55_P1987862	4.1103	2.03924				mRNA	chr2	71475088	71475144	+
A_55_P1973838	4.1075	2.03826	NM_008135	Slc6a9	14664	mRNA	chr4	117541840	117541904	+
A_66_P110082	4.10539	2.03752	NM_001085516	Gm12794	332923	mRNA	chr4	101613952	101614016	+
A_52_P107234	4.1049	2.03735	NM_177806	Prpf39	328110	mRNA	chr12	66162760	66162820	+
A_55_P2201345	4.10386	2.03698	NM_010466	Hoxc8	15426	mRNA	chr15	102821240	102821296	+
A_51_P316553	4.10301	2.03668	NM_010612	Kdr	16542	mRNA	chr5	76329368	76329312	-
A_55_P1996344	4.09865	2.03515				mRNA	chr3	89178312	89178368	+
A_55_P2032643	4.09757	2.03477	NM_001099299	Ajap1	230959	mRNA	chr4	152756432	152756368	-
A_55_P1964368	4.09543	2.03402	NM_001012434	Kctd14	233529	mRNA	chr7	104608008	104608064	+
A_55_P1990785	4.0933	2.03326	NM_027678	Zranb3	226409	mRNA	chr1	129850848	129850784	-
A_55_P2089223	4.09079	2.03238	NM_001177602	Ak4	11639	mRNA	chr4	101139464	101139520	+
A_55_P2117155	4.08894	2.03173	NM_023114	Apoc3	11814	mRNA	chr9	46041192	46041136	-
A_52_P58814	4.088	2.03139	NM_001080963	Ppapdc1a	381925	mRNA	chr7	136534384	136534448	+
A_55_P2121038	4.0878	2.03133	NR_028580	Gm10825	100038752	mRNA	chr10	22124756	22124816	+
A_55_P1965892	4.08664	2.03091	NM_011937	Gnpda1	26384	mRNA	chr18	38487296	38487236	-
A_55_P2088941	4.08653	2.03088	NM_146467	Olfr1388	258459	mRNA	chr11	49258128	49258184	+
A_55_P2074521	4.08596	2.03067	NM_054063	Psg28	114871	mRNA	chr7	19007972	19007912	-
A_55_P2183750	4.08482	2.03027	NM_008679	Ncoa3	17979	mRNA	chr2	165898688	165898736	+
A_55_P2054735	4.08328	2.02973	NM_178886	Ldlrad3	241576	mRNA	chr2	101795088	101795024	-
A_51_P329949	4.08288	2.02959	NM_153574	Fam13a	58909	mRNA	chr6	58884108	58884048	-
A_55_P2037162	4.07979	2.02849	AK044656	Esyt1	23943	mRNA	chr10	127950688	127950632	-
A_52_P227880	4.07921	2.02829	NM_001081363	Cenpf	108000	mRNA	chr1	191465040	191464976	-
A_55_P2017710	4.07673	2.02741	NM_033608	Igsf9	93842	mRNA	chr1	174428912	174428976	+
A_55_P1994781	4.07505	2.02682	ENSMUST00000159547	Vamp1	22317	mRNA	chr6	125190384	125190448	+
A_51_P283300	4.07422	2.02652	NM_023116	Cacnb2	12296	mRNA	chr2	14907912	14907971	+
A_66_P126155	4.07366	2.02633	AK045865	Flt3	14255	mRNA	chr5	148174192	148174128	-
A_55_P2228097	4.0735	2.02627	ENSMUST00000068911	Gabrg3	14407	mRNA	chr7	63971904	63971848	-
A_55_P2107155	4.0733	2.0262	NM_029182	Rasd2	75141	mRNA	chr8	77747952	77748016	+
A_52_P55666	4.07218	2.0258	NM_008636	Mtf1	17764	mRNA	chr4	124524816	124524872	+
A_55_P2012107	4.07147	2.02555	NM_009491	Vmn2r10	22307	mRNA	chr5	109425024	109424968	-
A_55_P2086475	4.07001	2.02503				mRNA
A_55_P1972617	4.06556	2.02345				mRNA	chr17_random	58587	58646	+
A_55_P1974622	4.06244	2.02235	XM_003945438	LOC101055869	101055872	mRNA	chr8	41827768	41827828	+
A_55_P1981241	4.06185	2.02214	NM_019518	Grasp	56149	mRNA	chr15	101063120	101063184	+
A_55_P1961541	4.06142	2.02199	AK020900	A930028N01Rik	78438	mRNA	chr19	40373984	40374040	+
A_55_P1955120	4.06021	2.02155	NM_173770	Fam69c	240479	mRNA	chr18	84899776	84899840	+
A_55_P2108784	4.05961	2.02134	NM_153800	Arhgap22	239027	mRNA	chr14	34183060	34183120	+
A_55_P2072508	4.05558	2.01991	XR_140805	Gm10648	100038384	mRNA	chr7	29644664	29644606	-
A_55_P2077681	4.0555	2.01988	NM_153744	Prkag3	241113	mRNA	chr1	74787272	74787216	-
A_55_P2284159	4.05487	2.01966	XR_105278	4933433G08Rik	66785	mRNA	chr9	60950912	60950852	-
A_55_P2070366	4.05451	2.01953	AY355339	Nlrp1a	195046	mRNA	chr11	70906080	70906016	-
A_55_P1999882	4.05356	2.01919	NM_001099326	Gm14458	100042784	mRNA	chrX	8539328	8539269	-
A_55_P2097544	4.05353	2.01918	NM_001011773	Olfr1287	257935	mRNA	chr2	111290088	111290144	+
A_55_P1962279	4.05164	2.0185	NM_019538	Plac1	56096	mRNA	chrX	50423292	50423232	-
A_52_P302496	4.05161	2.0185	NM_010176	Fah	14085	mRNA	chr7	91741728	91740912	-
A_55_P2123291	4.05157	2.01848	NR_040418	2310034G01Rik	75579	mRNA	chr19	46423088	46423028	-
A_66_P110970	4.05013	2.01797	NM_025482	Tpd52l2	66314	mRNA	chr2	181250944	181251008	+
A_55_P2088070	4.04872	2.01747	NM_001163511	Spata5	57815	mRNA	chr3	37477952	37478012	+
A_55_P2157335	4.0469	2.01682	ENSMUST00000121101	Rspry1	67610	mRNA	chr8	97149312	97149376	+
A_52_P558577	4.04501	2.01614	NM_148924	Zfp263	74120	mRNA	chr16	3750584	3750643	+
A_55_P2144456	4.04492	2.01611	NM_001167884	Suv420h1	225888	mRNA	chr19	3806255	3806314	+
A_55_P2350032	4.04483	2.01608	NM_198111	Akap6	238161	mRNA	chr12	54243656	54243712	+
A_55_P2179413	4.04435	2.01591	NM_011150	Lgals3bp	19039	mRNA	chr11	118254392	118254336	-
A_55_P2105958	4.04109	2.01475	NM_177781	Trpa1	277328	mRNA	chr1	14862841	14862782	-
A_55_P2289235	4.0402	2.01443	BC046401	BC046401	394191	mRNA	chr2	165685504	165685568	+
A_51_P276149	4.03651	2.01311	NM_146588	Olfr1030	258581	mRNA	chr2	85824560	85824616	+
A_55_P2105632	4.03354	2.01205	NM_001142968	BC024139	271278	mRNA	chr15	75950752	75950696	-
A_51_P241715	4.03321	2.01193	XR_105310	4930579C12Rik	319213	mRNA	chr9	89008088	89008032	-
A_51_P423948	4.03264	2.01173	NM_007724	Cnga2	12789	mRNA	chrX	69254864	69254920	+
A_55_P2184209	4.03211	2.01153	NR_015349	Etohd2	13996	mRNA	chr13	59874984	59875040	+
A_51_P378903	4.03131	2.01125	NM_146981	Olfr1260	258983	mRNA	chr2	89818456	89818512	+
A_55_P2069350	4.02812	2.01011	NM_133900	Psph	100678	mRNA	chr5	130271504	130271440	-
A_55_P2205858	4.02724	2.00979	NM_001167923	Col6a5	665033	mRNA	chr9	105830456	105830400	-
A_55_P2032818	4.02555	2.00918	NM_001271727	Trim2	80890	mRNA	chr3	83967744	83967680	-
A_66_P107536	4.02437	2.00876	NR_045618	Gm9958	791294	mRNA	chr5	90797440	90797496	+
A_52_P263658	4.02359	2.00848	NM_008236	Hes2	15206	mRNA	chr4	151536400	151536464	+
A_55_P2144651	4.0229	2.00824				mRNA	chr2	37647704	37647760	+
A_55_P1958758	4.01846	2.00664	NM_001011859	Olfr965	258165	mRNA	chr9	39527652	39527712	+
A_51_P215530	4.01525	2.00549	AK151379	Rnf180	71816	mRNA	chr13	105920792	105920736	-
A_55_P1990121	4.01206	2.00434	NM_009701	Aqp5	11830	mRNA	chr15	99425136	99425200	+
A_55_P1997581	4.01198	2.00431				mRNA	chr3	84356576	84356520	-
A_52_P490071	4.01093	2.00394	NM_146550	Olfr810	258543	mRNA	chr10	129228000	129227944	-
A_55_P2094666	4.00908	2.00327	AK145354	Gm10482	433844	mRNA	chr5	10237787	10237846	+
A_51_P513785	4.00867	2.00313	NM_181322	Ctcf	13018	mRNA	chr8	108206632	108206688	+
A_55_P2076017	4.00751	2.00271				mRNA	chr2	18620556	18620614	+
A_66_P124091	4.00706	2.00254	NM_031258	Chrdl1	83453	mRNA	chrX	139732592	139732528	-
A_55_P2228715	4.00685	2.00247	NR_015478	5730422E09Rik	433966	mRNA	chr5	149931200	149931152	-
A_55_P2324886	4.0068	2.00245	AK086428	D930027P08Rik	100049152	mRNA	chr19	47203208	47203148	-
A_55_P2374197	4.00268	2.00097	XR_104804	B930086A06Rik	320613	mRNA	chr3	99904896	99904840	-
A_55_P2092661	4.00004	2.00001	NM_018815	Nup210	54563	mRNA	chr6	90963120	90963064	-
A_51_P418737	4.00001	2	ENSMUST00000030920	Rbm33	381626	mRNA	chr5	28680036	28680094	+
A_55_P2123831	3.99822	1.99936	NR_028429	Thap6	381650	mRNA	chr5	92400880	92400936	+
A_65_P05428	3.996	1.99856	ENSMUST00000118077	Vezt	215008	mRNA	chr10	93434184	93434120	-
A_51_P410228	3.99207	1.99714	NM_027633	4931417G12Rik	70979	mRNA	chr6	113547280	113547224	-
A_55_P2006250	3.99116	1.99681	NM_010864	Myo5a	17918	mRNA	chr9	75071416	75071472	+
A_66_P115116	3.9893	1.99614	NM_133784	Wwtr1	97064	mRNA	chr3	57260056	57260000	-
A_55_P2391394	3.98804	1.99568	AY672066	1110018N20Rik	68941	mRNA	chr2	167018192	167018256	+
A_55_P2020148	3.98802	1.99567	NM_001001792	Zfp239	22685	mRNA	chr6	117820696	117820752	+
A_52_P505192	3.98636	1.99507	NM_010947	Ntn3	18209	mRNA	chr17	24341812	24341752	-
A_55_P2016486	3.98591	1.99491	NM_018872	Tmem131	56030	mRNA	chr1	36849208	36849148	-
A_55_P2102095	3.983	1.99386	NM_001163473	1810010H24Rik	69066	mRNA	chr11	106891168	106891232	+
A_51_P439996	3.98155	1.99333	NM_008148	Gp5	14729	mRNA	chr16	30308406	30308348	-
A_55_P2089402	3.98114	1.99318	NM_001206661	Tmem200c	622645	mRNA	chr17	69191592	69191648	+
A_52_P565847	3.9796	1.99262	NM_001004153	AU018091	245128	mRNA	chr7	3155339	3155280	-
A_55_P2058315	3.97934	1.99253	NM_001002005	Panx2	406218	mRNA	chr15	88900248	88900304	+
A_55_P2253199	3.97806	1.99206	NR_015535	4930567H12Rik	75930	mRNA	chr8	128140512	128140568	+
A_51_P234140	3.97583	1.99126	NM_183294	Cdkl1	71091	mRNA	chr12	70847920	70847856	-
A_55_P1990874	3.97391	1.99056	NM_016812	Banp	53325	mRNA	chr8	124549864	124549920	+
A_52_P88793	3.96861	1.98863	NM_198619	Zfp933	242747	mRNA	chr4	147197152	147197104	-
A_55_P2116054	3.96489	1.98728	NM_016739	Caprin1	53872	mRNA	chr2	103603240	103603184	-
A_52_P355084	3.96153	1.98606	NM_144797	Metrnl	210029	mRNA	chr11	121577360	121577416	+
A_52_P527500	3.95887	1.98509	NM_080446	Helb	117599	mRNA	chr10	119520880	119520824	-
A_55_P1999043	3.9587	1.98503				mRNA	chr12	114403192	114403136	-
A_52_P211956	3.95818	1.98484	NM_025658	Ms4a4d	66607	mRNA	chr19	11629387	11630711	+
A_55_P2086343	3.95738	1.98454	TC1653272			mRNA	chr9	122979536	122979600	+
A_66_P136857	3.95677	1.98432	NM_001081118	Phrf1	101471	mRNA	chr7	148448576	148448640	+
A_55_P1968993	3.95552	1.98387	BC005734	Mrto4	69902	mRNA	chr12	21831808	21831750	-
A_55_P2014710	3.95495	1.98366	NM_021545	Naip7	53880	mRNA	chr13	101053128	101053072	-
A_55_P1964477	3.9544	1.98346	NM_001078167	Srsf1	110809	mRNA	chr11	87867016	87867072	+
A_55_P2279035	3.95237	1.98272	AK018519	9030419F21Rik	71512	mRNA	chr15	88910920	88910984	+
A_66_P126877	3.95143	1.98237	NM_134214	Vmn1r214	171248	mRNA	chr13	23126690	23126748	+
A_51_P450406	3.94987	1.98181	ENSMUST00000160630	Muc3	666339	mRNA	chr5	137610912	137610848	-
A_55_P2099466	3.94828	1.98123				mRNA	chr1	33297404	33297462	+
A_55_P2081746	3.94813	1.98117	NM_146926	Olfr477	258928	mRNA	chr7	115134504	115134560	+
A_51_P390476	3.94796	1.98111	NM_178020	Hyal3	109685	mRNA	chr9	107489520	107489576	+
A_52_P596008	3.94774	1.98103	NM_015753	Zeb2	24136	mRNA	chr2	44842832	44842776	-
A_52_P566129	3.94734	1.98088	NM_027921	Slc16a14	71781	mRNA	chr1	84903952	84903888	-
A_51_P411909	3.94574	1.98029	NM_178848	Sirt5	68346	mRNA	chr13	43490352	43490408	+
A_51_P454309	3.94337	1.97943	NM_145577	Zfp772	232855	mRNA	chr7	7154846	7154833	-
A_55_P1975486	3.94245	1.97909	NM_146349	Olfr1128	258346	mRNA	chr2	87384912	87384856	-
A_55_P1998942	3.94149	1.97874	NM_145211	Oas1a	246730	mRNA	chr5	121348400	121348336	-
A_55_P2142341	3.94095	1.97854	NM_010410	Hcrt	15171	mRNA	chr11	100623064	100623008	-
A_55_P2024888	3.94051	1.97838	NM_001267695	Ctss	13040	mRNA	chr3	95360248	95360304	+
A_51_P172502	3.93931	1.97794	NM_001012477	Cxcl12	20315	mRNA	chr6	117131224	117131288	+
A_55_P2129029	3.93677	1.97701	NM_011418	Smarcb1	20587	mRNA	chr10	75359584	75359520	-
A_66_P100780	3.93571	1.97662	NM_024254	Katnbl1	72425	mRNA	chr2	112254304	112254360	+
A_51_P184796	3.93452	1.97619	NM_009542	Zfp101	22643	mRNA	chr17	33517812	33517752	-
A_55_P2027117	3.93316	1.97569	NM_019492	Rgs3	50780	mRNA	chr4	62320776	62320836	+
A_52_P544043	3.93311	1.97567	NM_001163144	Pcsk5	18552	mRNA	chr19	17639236	17638364	-
A_55_P1969416	3.93136	1.97503	NM_027671	Sntg1	71096	mRNA	chr1	8353368	8353309	-
A_51_P368210	3.93093	1.97487	NM_145981	Phyhip	105653	mRNA	chr14	70868416	70868472	+
A_52_P110689	3.92974	1.97443	NM_015824	Orc3	50793	mRNA	chr4	34517664	34517604	-
A_55_P2165599	3.9296	1.97438	ENSMUST00000173836	Jakmip1	76071	mRNA	chr5	37419696	37419752	+
A_51_P269687	3.9288	1.97409	NM_011133	Pole2	18974	mRNA	chr12	70308864	70307464	-
A_55_P2140656	3.9277	1.97368	AK142189	Gm6658	626231	mRNA	chr8	93430528	93430472	-
A_51_P204442	3.92251	1.97178	NM_028716	Phf19	74016	mRNA	chr2	34749648	34749588	-
A_55_P2143494	3.92235	1.97172	NM_007873	Doc2b	13447	mRNA	chr11	75582704	75582648	-
A_55_P2104119	3.91845	1.97028				mRNA	chr3	105845704	105845648	-
A_55_P2104487	3.91692	1.96972	NM_001164056	Pld1	18805	mRNA	chr3	28032066	28032124	+
A_55_P2151758	3.91444	1.96881				mRNA	chr3	26538004	26537944	-
A_55_P1956464	3.91252	1.9681	NM_011484	Stam	20844	mRNA	chr2	14069701	14069760	+
A_51_P476454	3.91009	1.9672	NM_001011528	Olfr456	259144	mRNA	chr6	42436944	42436888	-
A_55_P2088571	3.9087	1.96669	NM_001079901	Repin1	58887	mRNA	chr6	48549020	48549080	+
A_55_P2102769	3.90443	1.96511	NM_153145	Abca8a	217258	mRNA	chr11	109945552	109945488	-
A_55_P2075333	3.90337	1.96472	ENSMUST00000150320	Ankrd16	320816	mRNA	chr2	11701558	11701617	+
A_55_P2153762	3.90192	1.96418	XM_003086474	A630081J09Rik	619309	mRNA
A_55_P1982902	3.89869	1.96299	NM_001029978	Tceal3	594844	mRNA	chrX	133202840	133202896	+
A_66_P121002	3.89866	1.96298	ENSMUST00000144837			mRNA	chr3	146343472	146343424	-
A_55_P2166809	3.89679	1.96228				mRNA	chrX	7454463	7454522	+
A_55_P2422961	3.89367	1.96113	AK088133	C130021H21Rik	320693	mRNA	chr1	84738280	84738216	-
A_55_P2034663	3.89362	1.96111	NM_007781	Csf2rb2	12984	mRNA	chr15	78114160	78114096	-
A_55_P1985536	3.89206	1.96053	NM_009167	Shc3	20418	mRNA	chr13	51526576	51526520	-
A_66_P109183	3.89071	1.96003	NM_001109914	Apold1	381823	mRNA	chr6	134936560	134936624	+
A_51_P223946	3.88944	1.95956	NM_175310	Pds5b	100710	mRNA	chr5	151612640	151612688	+
A_55_P1952634	3.88865	1.95927	ENSMUST00000068000	Kctd18	51960	mRNA	chr1	58017080	58017024	-
A_51_P448618	3.88853	1.95922	NM_001114332	Slc16a10	72472	mRNA	chr10	39756540	39756480	-
A_55_P1999108	3.88693	1.95863	NM_010031	Defa1	13216	mRNA
A_55_P2002068	3.88517	1.95798	AK145347	Gm10510	100038480	mRNA	chr17	15486077	15486018	-
A_55_P2183433	3.88465	1.95778	NM_029494	Rab30	75985	mRNA	chr7	99985064	99985120	+
A_55_P2109382	3.88376	1.95745	NM_009630	Adora2a	11540	mRNA	chr10	74797464	74797520	+
A_55_P2005666	3.8835	1.95736	ENSMUST00000074613	Acyp2	75572	mRNA	chr11	30549512	30549452	-
A_55_P2138921	3.88333	1.95729				mRNA	chrY_random	32826660	32826602	-
A_51_P438781	3.88299	1.95717	NM_001011813	Olfr93	258051	mRNA	chr17	37288172	37288112	-
A_51_P281767	3.88197	1.95679	AK157290			mRNA	chr17	95235040	95235104	+
A_52_P251615	3.88101	1.95643	NM_198249	Arhgef40	268739	mRNA	chr14	52625140	52625200	+
A_51_P426875	3.87865	1.95556	NM_024228	Gdpd3	68616	mRNA	chr7	133914520	133914696	+
A_55_P2089288	3.8784	1.95546	ENSMUST00000096639	Rnf121	75212	mRNA	chr7	109167728	109167664	-
A_55_P1998421	3.87724	1.95503				mRNA	chr4	86272680	86272616	-
A_52_P269158	3.87613	1.95462	NM_001003948	Pid1	98496	mRNA	chr1	84033472	84033408	-
A_55_P2137319	3.87582	1.9545				mRNA	chr4	108454528	108454584	+
A_55_P1977812	3.87569	1.95445	NM_018729	Cd244	18106	mRNA	chr1	173515392	173515440	+
A_55_P2274378	3.87319	1.95352	NR_045702	AW549542	100993	mRNA	chr5	120020200	120020144	-
A_66_P118849	3.87284	1.95339	NR_040418	2310034G01Rik	75579	mRNA	chr19	46422760	46422700	-
A_52_P59681	3.87207	1.95311	NM_008287	Hrsp12	15473	mRNA	chr15	34414140	34414080	-
A_55_P2216561	3.8718	1.953	AK141659	2500002B13Rik	78353	mRNA	chr8	59987576	59987636	+
A_55_P2167092	3.8714	1.95286	NM_001033373	Cdk15	271697	mRNA	chr1	59387784	59387840	+
A_55_P1976743	3.86494	1.95044	XR_142153	Gm15753	624083	mRNA	chr5	138161120	138161056	-
A_66_P113008	3.86467	1.95035	NM_012044	Pla2g2e	26970	mRNA	chr4	138438656	138438720	+
A_55_P2169953	3.86397	1.95008	ENSMUST00000013706			mRNA	chr17	31695696	31695756	+
A_66_P101108	3.86208	1.94938	NM_001122730	Tnrc18	231861	mRNA	chr5	143200736	143200672	-
A_55_P1975330	3.86188	1.9493	NR_040751	Gm10745	100038544	mRNA	chr3	11823479	11823420	-
A_52_P279425	3.86121	1.94905	NM_032465	Cd96	84544	mRNA	chr16	46038620	46038560	-
A_55_P2187076	3.85992	1.94857	NM_011430	Sncg	20618	mRNA	chr14	35183556	35183496	-
A_55_P2090050	3.85942	1.94839	BC027439	Ilkap	67444	mRNA	chr1	93272040	93271984	-
A_66_P113490	3.85841	1.94801	NM_018825	Sh2b2	23921	mRNA	chr5	136694176	136694112	-
A_55_P2165979	3.8573	1.94759	NM_146861	Olfr9	18373	mRNA	chr10	128427792	128427856	+
A_51_P334281	3.85314	1.94603	NM_172810	Gucy1b2	239134	mRNA	chr14	63011584	63011528	-
A_55_P2022258	3.85091	1.9452	AF012163			mRNA	chr14	53966040	53966096	+
A_52_P399934	3.8506	1.94508	NM_010090	Dusp2	13537	mRNA	chr2	127163928	127163992	+
A_55_P1988872	3.84942	1.94464	NM_001242934	Bcl11a	14025	mRNA	chr11	24068356	24068414	+
A_51_P519040	3.84896	1.94447	NM_001033347	D430041D05Rik	241589	mRNA	chr2	103988112	103988048	-
A_55_P2054410	3.84825	1.9442	ENSMUST00000100807			mRNA	chr11	77330224	77330160	-
A_55_P2026492	3.848	1.94411	ENSMUST00000160580	Stab2	192188	mRNA	chr10	86381544	86381488	-
A_55_P1990440	3.84792	1.94408	NM_181750	R3hdm1	226412	mRNA	chr1	130134256	130134312	+
A_55_P2171303	3.84656	1.94357	NM_021328	Bin3	57784	mRNA	chr14	70537936	70538000	+
A_55_P2296566	3.84542	1.94314	NR_029456	A330050B17Rik	654424	mRNA	chr3	35907560	35907620	+
A_51_P449233	3.84297	1.94222	NM_172444	Thsd4	207596	mRNA	chr9	59818132	59818072	-
A_55_P2073059	3.84215	1.94191	NM_001110203	Trim9	94090	mRNA	chr12	71364784	71364728	-
A_55_P1974855	3.84154	1.94169	NM_172754	Zfp868	234362	mRNA	chr8	72134696	72134640	-
A_55_P1982699	3.84085	1.94142	NM_001167148	Gm16442	620401	mRNA	chr7	20707124	20707064	-
A_51_P391777	3.8398	1.94103	AK077191	Lin7a	108030	mRNA	chr10	106710256	106710312	+
A_55_P2047912	3.83773	1.94025	NM_010015	Dad1	13135	mRNA	chr14	54859396	54859336	-
A_55_P2029203	3.83745	1.94015	NM_026700	Dopey2	70028	mRNA	chr16	93740400	93740464	+
A_55_P2150058	3.83731	1.94009	NM_024215	Zfp593	68040	mRNA	chr4	133799296	133799240	-
A_51_P198675	3.83701	1.93998	NM_138951	Ttc36	192653	mRNA	chr9	44610920	44610860	-
A_66_P112855	3.8341	1.93889	NM_001002895	AI413582	106672	mRNA	chr17	27700780	27700720	-
A_51_P455997	3.83334	1.9386	NR_027652	Meg3	17263	mRNA	chr12	110809680	110809736	+
A_55_P2068969	3.83311	1.93852	NM_001105191	Vmn2r52	384534	mRNA	chr7	10744412	10744353	-
A_55_P2067116	3.83228	1.9382	NM_175683	Dclre1c	227525	mRNA	chr2	3376817	3376876	+
A_55_P2283870	3.83017	1.93741	ENSMUST00000144876			mRNA	chr11	50533704	50533644	-
A_55_P2051834	3.82992	1.93731	NM_001033534	Layn	244864	mRNA	chr9	50882012	50881952	-
A_51_P262489	3.82974	1.93725	NM_009215	Sst	20604	mRNA	chr16	23889836	23889776	-
A_55_P2086983	3.82534	1.93559	NM_009125	Atxn2	20239	mRNA	chr5	122264840	122264904	+
A_52_P464831	3.82325	1.9348	NM_010053	Dlx1	13390	mRNA	chr2	71371496	71371560	+
A_55_P1981574	3.82317	1.93477	ENSMUST00000097750			mRNA	chr4	154419472	154419536	+
A_51_P104891	3.81914	1.93325	NM_027652	Ept1	28042	mRNA	chr5	30598728	30598786	+
A_55_P1961630	3.81875	1.9331				mRNA	chr5	75783864	75783808	-
A_55_P2094108	3.81851	1.93301	NAP100227-001			mRNA	chr6	70067000	70066944	-
A_52_P378765	3.8157	1.93195	NM_001001184	Ccdc111	408022	mRNA	chr8	47661664	47661604	-
A_52_P50417	3.81376	1.93121	ENSMUST00000079057			mRNA	chr15	33334956	33334898	-
A_55_P2406506	3.81346	1.9311	M19413	Tuba-rs1	100416144	mRNA	chr17	30315724	30315784	+
A_55_P2140151	3.81219	1.93062	NM_146018	Flcn	216805	mRNA	chr11	59605320	59605260	-
A_55_P1999078	3.80767	1.92891				mRNA	chr5	69853688	69853744	+
A_55_P2090289	3.80362	1.92737	NM_001166719	Vmn1r34	546901	mRNA	chr6	66586936	66586876	-
A_55_P2011116	3.80338	1.92728	NM_172787	L3mbtl3	237339	mRNA	chr10	25995336	25995276	-
A_52_P255849	3.80149	1.92657	ENSMUST00000169560	Fam57a	116972	mRNA	chr11	76022280	76022344	+
A_51_P371152	3.80133	1.9265	NM_001135559	Sos2	20663	mRNA	chr12	70684928	70684872	-
A_55_P2030171	3.79875	1.92553	NM_010503	Ifna2	15965	mRNA	chr4	88329168	88329112	-
A_55_P1967301	3.79802	1.92525	NM_001001130	Zfp85-rs1	22746	mRNA	chr13	67850592	67850536	-
A_51_P269203	3.79658	1.9247	NM_022017	Trpv4	63873	mRNA	chr5	115072264	115072208	-
A_55_P2086279	3.79447	1.9239	NM_001081746	Gm7609	665378	mRNA	chr1	85209312	85209368	+
A_55_P2165544	3.79362	1.92358	NM_001005605	Aebp2	11569	mRNA	chr6	140603888	140603952	+
A_51_P325856	3.78846	1.92161	NM_026985	1810033B17Rik	69189	mRNA	chr8	3668713	3668772	+
A_51_P342387	3.78675	1.92096	NM_013475	Apoh	11818	mRNA	chr11	108275608	108275672	+
A_52_P242251	3.78665	1.92092	NM_145415	Diexf	215193	mRNA	chr1	194930816	194930768	-
A_51_P266248	3.78557	1.92051	AK134885	Ighv14-2	668421	mRNA	chr12	114654336	114654280	-
A_51_P517381	3.78452	1.92011	NM_029789	Lass2	76893	mRNA	chr3	95127160	95127224	+
A_66_P116347	3.78448	1.92009	NM_177722	Mcmdc2	240697	mRNA	chr1	9930607	9930666	+
A_55_P1999653	3.7831	1.91957	NM_001030291	Enpp7	238011	mRNA	chr11	118853560	118853624	+
A_66_P117248	3.78227	1.91925	AK021218	C330022B21Rik	78699	mRNA	chr13	66443280	66443224	-
A_55_P2146127	3.77919	1.91808	NM_029362	Chmp4b	75608	mRNA	chr2	154520432	154520496	+
A_55_P2000543	3.7768	1.91716	NM_026956	Cd209f	69142	mRNA	chr8	4102857	4102798	-
A_55_P2044587	3.77608	1.91689	NM_001252501	Sorcs1	58178	mRNA	chr19	50227604	50227544	-
A_55_P2328915	3.77469	1.91636	AK133172	LOC552877	552877	mRNA	chr2	180322448	180322384	-
A_55_P2153296	3.77246	1.91551	NM_025412	Pycrl	66194	mRNA	chr15	75747760	75747696	-
A_51_P213725	3.77079	1.91487	NM_028673	Zdbf2	73884	mRNA	chr1	63324520	63327360	+
A_51_P243808	3.77037	1.91471	NM_153137	Traf3ip3	215243	mRNA	chr1	195001904	195001840	-
A_55_P2348948	3.76871	1.91407	AK016799	4933413C19Rik	74452	mRNA	chr19	28655082	28655024	-
A_51_P328818	3.7657	1.91292	NM_207673	Olfr100	404307	mRNA
A_55_P2167090	3.76558	1.91287				mRNA
A_66_P137605	3.76437	1.91241	NM_173386	Mb21d1	214763	mRNA	chr9	78278440	78278384	-
A_55_P2380132	3.76407	1.91229	BE862015	AI844869	98445	mRNA	chr1	167702752	167702816	+
A_52_P383089	3.76325	1.91198	NM_013488	Cd4	12504	mRNA	chr6	124817768	124817704	-
A_51_P186487	3.76215	1.91156	ENSMUST00000124934	Pik3c2b	240752	mRNA	chr1	134977856	134977904	+
A_51_P237806	3.76025	1.91083	NM_146381	Olfr1284	258379	mRNA	chr2	111219216	111219280	+
A_55_P1980066	3.75947	1.91053	NM_001103153	Gm10334	100040232	mRNA	chr6	41392272	41392212	-
A_55_P2070711	3.75697	1.90957				mRNA
A_51_P250571	3.75683	1.90952	NM_021562	Tas2r140	387616	mRNA	chr6	133005232	133005176	-
A_55_P2046822	3.75468	1.90869	ENSMUST00000084838	Cd47	16423	mRNA	chr16	49913816	49913872	+
A_55_P1956097	3.75457	1.90865	NM_001024926	Cyb5d2	192986	mRNA	chr11	72590808	72590752	-
A_55_P2181552	3.75439	1.90858	NM_001101450	Gm44	212952	mRNA	chrX	88138416	88138472	+
A_66_P139250	3.75314	1.9081	NM_172650	Kctd3	226823	mRNA	chr1	190795040	190794976	-
A_52_P522427	3.7523	1.90777	NM_197944	Hsh2d	209488	mRNA	chr8	74724784	74724848	+
A_55_P2059387	3.75224	1.90775	NM_001166433	AU022751	102991	mRNA	chrX	5658422	5658363	-
A_55_P2049944	3.75184	1.9076	NM_001033879	Tubal3	238463	mRNA	chr13	3934387	3934446	+
A_55_P1973033	3.75169	1.90754	NM_019919	Ltbp1	268977	mRNA	chr17	75790528	75790592	+
A_55_P2024835	3.75111	1.90732	NR_033570	Gm7104	633093	mRNA	chr12	89102480	89102536	+
A_55_P2135541	3.75071	1.90716	ENSMUST00000130126	Cnpy4	66455	mRNA	chr5	138631376	138631424	+
A_55_P1963549	3.75006	1.90691	NM_001166842	Vmn1r168	100043104	mRNA	chr7	24326544	24326604	+
A_52_P482203	3.74625	1.90545	NM_199033	Tsen2	381802	mRNA	chr6	115528208	115528264	+
A_55_P2247275	3.74526	1.90507	AK084148	D330013E07Rik	319525	mRNA	chr8	3177963	3177904	-
A_55_P1987043	3.74343	1.90436	NM_009906	Tpp1	12751	mRNA	chr7	112893592	112893536	-
A_55_P1985985	3.74335	1.90433	NM_010556	Il3	16187	mRNA	chr11	54078648	54078588	-
A_55_P2068260	3.74236	1.90395	NM_145073	Hist1h3g	97908	mRNA	chr13	23627720	23627778	+
A_52_P429265	3.7423	1.90392	NM_027805	Ppp6r2	71474	mRNA	chr15	89092936	89093000	+
A_55_P2000459	3.74206	1.90383	ENSMUST00000028646	Tspan18	241556	mRNA	chr2	93067768	93067712	-
A_55_P2190576	3.74195	1.90379				mRNA
A_55_P2427685	3.74075	1.90333	NM_001081326	Agl	77559	mRNA	chr3	116446032	116445968	-
A_55_P2079344	3.73677	1.90179	NM_001081098	Zfp362	230761	mRNA	chr4	128450392	128450336	-
A_55_P1973387	3.7349	1.90107	NM_016799	Srrm1	51796	mRNA	chr4	134876512	134876448	-
A_55_P2180854	3.73396	1.90071	NM_203492	Mrgprg	381974	mRNA	chr7	150949712	150949648	-
A_66_P135435	3.7297	1.89906	AK080358	Gm9099	668311	mRNA	chr19	40905080	40905020	-
A_55_P2068891	3.72288	1.89642	NM_028460	Pear1	73182	mRNA	chr3	87564208	87564144	-
A_55_P2046907	3.72285	1.89641	NM_001001493	BC056474	414077	mRNA	chr8	87606168	87606224	+
A_55_P1976152	3.72242	1.89624	NM_001252447	Vrk2	69922	mRNA	chr11	26371520	26371460	-
A_55_P1954960	3.72223	1.89617	NM_028742	Ifltd1	74071	mRNA	chr6	145345872	145345808	-
A_55_P2422164	3.72071	1.89558	AI851140	C130093G08Rik	320032	mRNA	chr6	23202298	23202240	-
A_55_P2251082	3.72002	1.89531	AK033279	Qk	19317	mRNA	chr17	10395565	10395506	-
A_55_P1987585	3.71969	1.89518	XM_003945500	LOC101055928	101055928	mRNA	chrUn_random	5480953	5481012	+
A_55_P2027207	3.71912	1.89496				mRNA	chr5	26377048	26376988	-
A_55_P2237440	3.7183	1.89464	ENSMUST00000141511			mRNA	chr2	119850624	119850560	-
A_52_P548680	3.7154	1.89352	NM_011083	Pik3c2a	18704	mRNA	chr7	123481976	123481920	-
A_51_P310741	3.71433	1.8931	NM_146930	Olfr791	258932	mRNA	chr10	128963760	128963816	+
A_51_P194249	3.71401	1.89298	NM_019675	Stmn4	56471	mRNA	chr14	66980440	66980500	+
A_55_P2032518	3.71368	1.89285	NM_133184	Slc5a4a	64452	mRNA	chr10	75651952	75652008	+
A_55_P2166099	3.71344	1.89276	XR_106206	Gm3948	100042648	mRNA	chr11	78113328	78113264	-
A_51_P349413	3.71107	1.89183	ENSMUST00000107563	Arl5c	217151	mRNA	chr11	97855576	97855520	-
A_55_P2098558	3.71027	1.89153	NM_013901	Slc39a1	30791	mRNA	chr3	90057456	90057520	+
A_55_P1983698	3.70786	1.89059	NM_001040434	Rgag1	209540	mRNA	chrX	139538816	139538880	+
A_52_P251699	3.70699	1.89025	NM_019546	Prodh2	56189	mRNA	chr7	31296176	31296236	+
A_55_P2066448	3.70576	1.88977	NM_001190332	Frmd7	385354	mRNA	chrX	48248164	48248104	-
A_65_P11306	3.70438	1.88923	NM_001205095	Gm4944	240038	mRNA	chr17	22336784	22336724	-
A_51_P471458	3.70336	1.88884	NM_020564	Sult5a1	57429	mRNA	chr8	125667008	125666952	-
A_51_P378210	3.70299	1.88869	NM_008190	Guca2a	14915	mRNA	chr4	119311856	119311920	+
A_51_P462556	3.70118	1.88798	NR_045886	Gm10658	100038568	mRNA	chr9	56905332	56905272	-
A_55_P2124586	3.70001	1.88753	NM_001081642	Xlr4a	434794	mRNA	chrX	70319872	70319816	-
A_55_P2028074	3.69646	1.88614	DV658623			mRNA	chr6	35561148	35561088	-
A_66_P125067	3.69353	1.885	NM_009226	Snrpd1	20641	mRNA	chr18	10628080	10628139	+
A_51_P453401	3.69316	1.88486	NM_173735	2310044G17Rik	217732	mRNA	chr12	88306200	88306256	+
A_55_P2082050	3.69215	1.88446	NM_001025572	Ankrd12	106585	mRNA	chr17	66317672	66317612	-
A_66_P123512	3.69086	1.88396				mRNA	chr14	47189908	47189848	-
A_55_P2077313	3.69086	1.88396	NM_007584	Ddr1	12305	mRNA	chr17	35818572	35818512	-
A_55_P2158582	3.69053	1.88383	NM_153424	Nphp4	260305	mRNA	chr4	151937200	151937248	+
A_55_P2078365	3.68952	1.88343	NM_173402	Rgs12	71729	mRNA	chr5	35376136	35376192	+
A_55_P1964907	3.6876	1.88268				mRNA	chrY_random	18057434	18057376	-
A_55_P1996578	3.68592	1.88202	NM_001163215	Fgfr3	14184	mRNA	chr5	34079648	34079708	+
A_51_P467233	3.68373	1.88117	NM_027241	Polr3gl	69870	mRNA	chr3	96381856	96381800	-
A_55_P2127478	3.68327	1.88099	AK088220			mRNA	chr8	59029964	59029904	-
A_55_P2099232	3.68056	1.87993	NM_001081061	Bdp1	544971	mRNA	chr13	100788112	100788056	-
A_55_P2263053	3.67806	1.87894	ENSMUST00000129421	Hal	15109	mRNA	chr10	92981536	92981592	+
A_66_P140335	3.67641	1.8783	NM_134163	Mbnl3	171170	mRNA	chrX	48473536	48473476	-
A_55_P2291054	3.67527	1.87785	NM_001177883	Elavl2	15569	mRNA	chr4	90918048	90917992	-
A_51_P267796	3.67472	1.87764	NM_022563	Ddr2	18214	mRNA	chr1	171903168	171903120	-
A_55_P2137932	3.67339	1.87711	AK053394			mRNA	chr12	110934160	110934216	+
A_55_P2048009	3.67078	1.87609	NM_207566	Olfr1173	404329	mRNA	chr2	88114600	88114536	-
A_51_P381006	3.67023	1.87587	NM_146361	Olfr557	258358	mRNA	chr7	109847344	109847408	+
A_51_P160413	3.66863	1.87524	NM_178691	Yod1	226418	mRNA	chr1	132617984	132618040	+
A_55_P2125557	3.66824	1.87509	NM_010574	Irx2	16372	mRNA	chr13	72771496	72771560	+
A_55_P2347976	3.66769	1.87487	NR_029382	Mir17hg	75957	mRNA	chr14	115445824	115445888	+
A_55_P2042844	3.66761	1.87484	NM_008701	Nkx2-9	18094	mRNA	chr12	57712468	57712408	-
A_51_P232742	3.66708	1.87463	NM_133680	Hiatl1	66631	mRNA	chr13	65166920	65166864	-
A_55_P2163744	3.66677	1.87451	NM_020604	Jph1	57339	mRNA	chr1	16987604	16987544	-
A_51_P107362	3.66495	1.87379	NM_007706	Socs2	216233	mRNA	chr10	94875128	94875064	-
A_52_P177021	3.66333	1.87316	NM_011220	Pts	19286	mRNA	chr9	50330200	50330140	-
A_55_P2179746	3.66269	1.8729	ENSMUST00000164140	Prss33	353130	mRNA	chr17	23972344	23972284	-
A_55_P1958082	3.66255	1.87285	NM_144806	Prpsap2	212627	mRNA	chr11	61543260	61543200	-
A_55_P1977633	3.66224	1.87273	NM_145836	Irf2bpl	238330	mRNA	chr12	88221728	88221664	-
A_55_P2069969	3.66197	1.87262	NM_001122660	Gm10639	100042312	mRNA	chr9	78153200	78153256	+
A_52_P34378	3.65982	1.87177	NM_001038624	Ric3	320360	mRNA	chr7	116178480	116178424	-
A_55_P2121608	3.65941	1.87161	ENSMUST00000067230	Sox4	20677	mRNA	chr13	29040884	29040826	-
A_55_P2077033	3.65906	1.87147	NM_009455	Ube2e1	22194	mRNA	chr14	19115318	19115260	-
A_55_P2020213	3.6584	1.87121	NAP028362-1			mRNA	chr16	89733112	89733056	-
A_55_P1964628	3.65823	1.87115	CD555887			mRNA	chr17	22103274	22103216	-
A_55_P2096807	3.65721	1.87074	NM_020296	Rbms1	56878	mRNA	chr2	60590324	60590264	-
A_55_P1977792	3.65611	1.87031	NM_001252552	Folr1	14275	mRNA	chr7	109006904	109006848	-
A_55_P2175050	3.65547	1.87006				mRNA	chr6	147022864	147022800	-
A_51_P307243	3.65231	1.86881	NM_011155	Ppp5c	19060	mRNA	chr7	17590068	17590008	-
A_52_P379297	3.65	1.8679	NM_001001187	Zfp738	408068	mRNA	chr13	67784432	67784376	-
A_51_P257841	3.64917	1.86757	NR_045380	1700034I23Rik	73297	mRNA	chr3	40656976	40656916	-
A_52_P278295	3.64833	1.86724	NM_028460	Pear1	73182	mRNA	chr3	87553208	87553152	-
A_51_P248160	3.64762	1.86695	NM_153097	Trim60	234329	mRNA	chr8	67524208	67524144	-
A_55_P2326507	3.64703	1.86672	AK079103	A630057N01Rik	320057	mRNA	chr4	44930864	44930920	+
A_51_P391764	3.64363	1.86537	NM_028763	Cbx6	494448	mRNA	chr15	79656632	79656576	-
A_55_P2043992	3.64228	1.86484	ENSMUST00000090702			mRNA	chr2	88380336	88380280	-
A_55_P2073432	3.64213	1.86478	NM_009290	Wnt8a	20890	mRNA	chr18	34707600	34707656	+
A_55_P2113391	3.64115	1.86439				mRNA	chr6	15355616	15355675	+
A_55_P1974407	3.63976	1.86384	NM_011074	Cdk14	18647	mRNA	chr5	4805913	4805854	-
A_55_P2098831	3.63935	1.86368	AK082204			mRNA	chr7	30837188	30837246	+
A_51_P278266	3.63859	1.86338	NM_146020	Gltpd2	216871	mRNA	chr11	70334152	70334216	+
A_55_P2295282	3.63831	1.86327	AK157325			mRNA	chr17	33286782	33286840	+
A_55_P2050435	3.63732	1.86288				mRNA	chrY_random	5908558	5908499	-
A_55_P2178084	3.6362	1.86243	NM_007872	Dnmt3a	13435	mRNA	chr12	3914320	3914379	+
A_52_P1013543	3.63615	1.86241	ENSMUST00000124622			mRNA	chr2	52243624	52243684	+
A_51_P154585	3.63596	1.86233	NM_134223	Vmn1r195	171257	mRNA	chr13	22371044	22371102	+
A_55_P1963649	3.63533	1.86209				mRNA	chr7	66091920	66091864	-
A_51_P267783	3.63423	1.86165	NM_008350	Il11	16156	mRNA	chr7	4724906	4724847	-
A_55_P2010586	3.63402	1.86157	XR_001564	Gm6252	621699	mRNA	chr19	9291936	9291995	+
A_55_P1989757	3.63325	1.86126	NM_183290	4921517D22Rik	70900	mRNA	chr13	59788828	59788768	-
A_55_P2100963	3.63187	1.86071	NM_173737	8430410A17Rik	232210	mRNA	chr6	87886544	87886608	+
A_52_P590396	3.63171	1.86065	NM_019972	Sort1	20661	mRNA	chr3	108164352	108164408	+
A_55_P2332401	3.62837	1.85932				mRNA
A_55_P1977968	3.62803	1.85918	NM_183428	Epb4.1	269587	mRNA	chr4	131479400	131479344	-
A_52_P237159	3.62797	1.85916	NM_175318	Spty2d1	101685	mRNA	chr7	54245984	54245928	-
A_55_P1971094	3.62768	1.85905	NM_007957	Esx1	13984	mRNA	chrX	133650024	133649968	-
A_55_P2072233	3.62719	1.85885	NM_028325	Zcchc12	72693	mRNA	chrX	33739068	33739128	+
A_55_P1987396	3.627	1.85878	NM_030732	Tbl1xr1	81004	mRNA	chr3	22115376	22115436	+
A_55_P2237618	3.62666	1.85864	AK039415	4930419G24Rik	73874	mRNA	chr3	32933248	32933188	-
A_51_P158678	3.6263	1.8585	NM_021427	Fam181b	58238	mRNA	chr7	100230096	100230152	+
A_52_P203770	3.6259	1.85834	NM_001105058	Vmn2r61	637873	mRNA	chr7	49555656	49555712	+
A_55_P2032311	3.62377	1.85749	ENSMUST00000130783			mRNA	chr11	121804088	121804032	-
A_55_P1994358	3.62306	1.85721	NM_147094	Olfr606	259098	mRNA	chr7	110600696	110600752	+
A_55_P2347384	3.62285	1.85712	AK085126	D430040L24Rik	320658	mRNA	chr5	92558848	92558912	+
A_55_P2127587	3.62234	1.85692	NM_175491	Smcr8	237782	mRNA	chr11	60594492	60594552	+
A_55_P2067942	3.62199	1.85678	NM_001252438	D16Ertd472e	67102	mRNA	chr16	78543856	78543792	-
A_55_P1962766	3.61973	1.85588	NM_001085513	Fam131c	277743	mRNA	chr4	140939504	140939568	+
A_55_P2024115	3.61971	1.85587	NM_001199334	Gm10229	100040200	mRNA	chr16	89016032	89016088	+
A_55_P2058433	3.61926	1.85569	NM_001039555	Cyp2c68	433247	mRNA	chr19	39763480	39763420	-
A_55_P2097116	3.61807	1.85522	ENSMUST00000121097	Cnep1r1	382030	mRNA	chr8	90655528	90655584	+
A_55_P1963094	3.61604	1.85441	NM_133698	Hrnr	68723	mRNA	chr3	93127616	93127680	+
A_55_P2376547	3.61559	1.85423	NM_001204905	4930558K02Rik	75368	mRNA	chr1	163872384	163872320	-
A_52_P167411	3.61557	1.85422	NM_031880	Tnk1	83813	mRNA	chr11	69664776	69664712	-
A_55_P2138247	3.61555	1.85421				mRNA	chr6	127607648	127607704	+
A_51_P248395	3.61357	1.85342	NM_001011662	Olfr180	258178	mRNA	chr16	58915560	58915512	-
A_55_P2080372	3.61262	1.85305	AK157637	Gm10674	547103	mRNA	chr8	56201096	56201156	+
A_55_P2014973	3.60881	1.85152	NAP067756-1			mRNA	chr7	91715200	91715256	+
A_55_P2052360	3.60681	1.85072	NM_001011790	Olfr1382	257971	mRNA	chr11	49349520	49349576	+
A_55_P2022981	3.60469	1.84988	XM_003945952	LOC101056644	101056640	mRNA	chr14	44282624	44282568	-
A_51_P435489	3.60292	1.84917	NM_001171640	Actl10	70362	mRNA	chr2	154378880	154378944	+
A_55_P2094868	3.60145	1.84858	NM_013825	Ly75	17076	mRNA	chr2	60186472	60186412	-
A_52_P214646	3.60142	1.84856	NR_028286	1700026D11Rik	70371	mRNA	chr2	132349728	132349784	+
A_55_P2166389	3.60115	1.84846				mRNA	chr5	150754112	150754048	-
A_51_P246428	3.6004	1.84816	NM_008762	Olfr15	18312	mRNA	chr16	3839685	3839744	+
A_55_P2117579	3.60008	1.84803	NM_001110129	Ppih	66101	mRNA	chr4	118979824	118979768	-
A_55_P2193785	3.5984	1.84736	ENSMUST00000138535			mRNA	chr1	61814048	61813988	-
A_55_P2151156	3.59725	1.84689	NM_025648	Farsa	66590	mRNA	chr8	87393096	87393152	+
A_55_P2101526	3.59713	1.84684	NM_001081202	L1td1	381591	mRNA	chr4	98405088	98405144	+
A_52_P356780	3.59504	1.84601	NM_001033222	Pdzd8	107368	mRNA	chr19	59370948	59370888	-
A_55_P2124188	3.59417	1.84566				mRNA	chr11	71119024	71118968	-
A_51_P490678	3.59394	1.84556	NM_198012	Trim68	101700	mRNA	chr7	109826408	109826344	-
A_66_P108451	3.59221	1.84487				mRNA	chr17	79502296	79502232	-
A_55_P2003251	3.59072	1.84427	NM_013779	Magel2	27385	mRNA	chr7	69526368	69526432	+
A_55_P2186180	3.59049	1.84418	NM_026209	Saysd1	67509	mRNA	chr14	20894952	20894894	-
A_55_P2039061	3.58888	1.84353	NM_001146007	Trim12c	319236	mRNA	chr7	111489264	111489200	-
A_55_P2144210	3.5883	1.8433	NM_001199188	Snx5	69178	mRNA	chr2	144075936	144075888	-
A_55_P1984675	3.58722	1.84287	NM_025341	Abhd6	66082	mRNA	chr14	8889003	8889062	+
A_55_P2003393	3.58427	1.84168	AK141001	Gm10605	100038560	mRNA	chr7	106777584	106777640	+
A_52_P244496	3.58418	1.84164	NM_001114977	U2surp	67958	mRNA	chr9	95357840	95357776	-
A_51_P248387	3.58387	1.84152	NM_172832	Pcyox1l	240334	mRNA	chr18	61856544	61856492	-
A_55_P2369474	3.58282	1.8411	NM_001163504	Nr1h4	20186	mRNA	chr10	88917280	88917224	-
A_55_P1972817	3.58129	1.84048	NM_028604	Trmt11	73681	mRNA	chr10	30254736	30254676	-
A_55_P2150113	3.57958	1.83979	XR_168459	Gm10641	100038464	mRNA	chr9	72233128	72233072	-
A_55_P2126050	3.57903	1.83957	XM_003946019	LOC101056541	101056544	mRNA	chr18	37894912	37894972	+
A_55_P2035872	3.57553	1.83816	NM_001270475	Mical3	194401	mRNA	chr6	120881800	120881744	-
A_55_P2109727	3.57329	1.83725				mRNA
A_55_P2044458	3.57209	1.83677	NM_172877	Pramef8	242736	mRNA	chr4	143010928	143010992	+
A_55_P2136036	3.57114	1.83639				mRNA	chrX	157735808	157735744	-
A_52_P418665	3.57001	1.83593	NM_029512	Ttpal	76080	mRNA	chr2	163444608	163444656	+
A_55_P2047603	3.56848	1.83531	NM_133796	Arhgdia	192662	mRNA	chr11	120438608	120438552	-
A_51_P384306	3.56508	1.83393	ENSMUST00000119943	Sacs	50720	mRNA	chr14	61832508	61832568	+
A_55_P2281624	3.56498	1.83389	AK142273	2610034E01Rik	69236	mRNA	chr10	72124448	72124512	+
A_55_P2302383	3.56436	1.83364	AK012244	3300002A11Rik	100503808	mRNA	chr12	100598144	100598080	-
A_55_P2183010	3.56428	1.83361	NM_001038887	P2rx7	18439	mRNA	chr5	123105176	123105232	+
A_52_P427174	3.56074	1.83218	NM_030713	Zfp202	80902	mRNA	chr9	40020464	40020524	+
A_55_P2112270	3.56014	1.83193				mRNA	chr13	15553531	15553472	-
A_66_P132550	3.55915	1.83153	ENSMUST00000026862	LOC100503217	100503216	mRNA	chr3	40843384	40843444	+
A_55_P2018969	3.55826	1.83117	TC1708103			mRNA	chr5	104968456	104968520	+
A_55_P2185900	3.55802	1.83108	NM_032002	Nrg4	83961	mRNA	chr9	55068088	55068032	-
A_55_P2043459	3.55727	1.83077				mRNA	chr14	118302120	118302056	-
A_51_P244950	3.55657	1.83049	NM_001164466	Dpys	64705	mRNA	chr15	39614608	39614548	-
A_55_P2086510	3.5559	1.83021	NM_026352	Ppid	67738	mRNA	chr3	79407512	79407568	+
A_55_P2090764	3.55496	1.82983	NM_146689	Olfr1459	258684	mRNA	chr19	13220343	13220284	-
A_55_P2297480	3.55388	1.82939	AK015009			mRNA	chr2	120985048	120985112	+
A_55_P2413094	3.55375	1.82934	AK047857	D130079A08Rik	320671	mRNA	chr14	104687736	104687672	-
A_52_P479269	3.55373	1.82933	NM_011519	Sdc1	20969	mRNA	chr12	8799383	8799442	+
A_55_P2072391	3.55275	1.82894	NM_001110239	Acp1	11431	mRNA	chr12	31578196	31578192	-
A_51_P305437	3.55132	1.82835	NM_009037	Rcn1	19672	mRNA	chr2	105227264	105227208	-
A_55_P2067747	3.55125	1.82833	NM_027403	Psg21	72242	mRNA	chr7	19232340	19232280	-
A_51_P292016	3.55054	1.82804	NM_145440	Uts2r	217369	mRNA	chr11	121023216	121023272	+
A_55_P2164534	3.54929	1.82753	NM_029766	Dtl	76843	mRNA	chr1	193361312	193361264	-
A_51_P309988	3.54756	1.82683	NM_147217	Gprc5c	70355	mRNA	chr11	114730344	114730408	+
A_55_P2021699	3.54694	1.82657	NR_040667	A630077J23Rik	319973	mRNA	chr4	43770304	43770364	+
A_55_P1999361	3.5466	1.82644	NM_001081419	Dip2a	64451	mRNA	chr10	75725952	75725896	-
A_55_P2017645	3.54635	1.82633	NM_011530	Tap2	21355	mRNA	chr17	34353116	34353176	+
A_55_P2243558	3.54393	1.82535				mRNA	chr9	61857712	61857652	-
A_55_P2077068	3.54386	1.82532	NM_172833	Malt1	240354	mRNA	chr18	65638340	65638400	+
A_55_P2030612	3.54338	1.82513	ENSMUST00000079189			mRNA	chr8	111774896	111774832	-
A_55_P2040011	3.54253	1.82478	NM_008398	Itga7	16404	mRNA	chr10	128395272	128395336	+
A_55_P2122688	3.54228	1.82468	NM_019831	Zmym3	56364	mRNA	chrX	98599792	98599736	-
A_55_P2135486	3.5403	1.82387	XM_003945427	Gm5907	546036	mRNA	chr8	14003481	14003540	+
A_52_P172405	3.54001	1.82375	NM_001033375	A230046K03Rik	319277	mRNA	chr10	83058240	83058296	+
A_55_P1961429	3.53995	1.82373	NM_001166839	Gm4172	100043016	mRNA	chr7	22330318	22330260	-
A_55_P2161219	3.53969	1.82362	NM_001164805	Thsd7a	330267	mRNA	chr6	12267146	12267087	-
A_51_P413910	3.53797	1.82292	NM_008257	Hmx3	15373	mRNA	chr7	138688336	138688384	+
A_65_P11011	3.53683	1.82246	NM_028087	Gcnt3	72077	mRNA	chr9	69879496	69879440	-
A_55_P2193229	3.53441	1.82147	AK039367	A330032P22Rik	442808	mRNA	chr10	6627227	6627168	-
A_55_P2175571	3.53313	1.82095	AK162394	Tbxas1	21391	mRNA	chr6	38902132	38902192	+
A_52_P362981	3.53282	1.82082	ENSMUST00000068960			mRNA	chr6	115626968	115627024	+
A_55_P2161205	3.53267	1.82076	NM_001013810	Gm5591	434171	mRNA	chr7	39303340	39303280	-
A_55_P1956513	3.53016	1.81973	ENSMUST00000173214	Rhox4c	434759	mRNA	chrX	34895848	34895904	+
A_55_P2045437	3.52951	1.81947	NM_177629	Fam216b	219170	mRNA	chr14	78481576	78481520	-
A_55_P1982384	3.52763	1.8187				mRNA	chr3	116230320	116230264	-
A_52_P423810	3.52443	1.81739	AK154954	Mt1	17748	mRNA	chr8	96703840	96703904	+
A_51_P343833	3.52424	1.81731	NM_009421	Traf1	22029	mRNA	chr2	34798940	34798880	-
A_55_P1965574	3.52295	1.81678	NM_001001179	BC048546	232400	mRNA	chr6	128490024	128489968	-
A_52_P345417	3.51817	1.81482	NM_013479	Bcl2l10	12049	mRNA	chr9	75199360	75199416	+
A_55_P2071751	3.51694	1.81432	AF012170			mRNA	chr14	53187672	53187728	+
A_55_P2068784	3.51679	1.81426	NM_009937	Colq	382864	mRNA	chr14	32341522	32341464	-
A_66_P115072	3.51608	1.81397	NM_001101443	Prrt4	101359	mRNA	chr6	29119508	29119448	-
A_55_P1971318	3.51569	1.81381	ENSMUST00000181081			mRNA	chrY_random	24044330	24044388	+
A_52_P502228	3.51444	1.81329	NM_009576	Zic4	22774	mRNA	chr9	91283992	91284048	+
A_55_P2098226	3.51418	1.81319	NM_181344	C1rl	232371	mRNA	chr6	124460496	124460560	+
A_55_P2105944	3.51193	1.81226	NM_207695	Olfr224	258198	mRNA	chr11	58379904	58379900	-
A_52_P336768	3.51104	1.8119	TC1615392			mRNA	chr10	39609972	39609912	-
A_55_P2156963	3.5099	1.81143	NM_001033229	Cyp11b1	110115	mRNA	chr15	74665392	74665328	-
A_55_P2115141	3.50954	1.81128	NM_172154	Lcor	212391	mRNA	chr19	41634172	41634232	+
A_55_P2118684	3.50914	1.81112	NM_173011	Idh2	269951	mRNA	chr7	87239792	87239736	-
A_51_P313397	3.5077	1.81053	AK007220	1700121C10Rik	67364	mRNA	chr8	97318192	97318136	-
A_55_P2179587	3.50591	1.80979	NM_080437	Celsr3	107934	mRNA	chr9	108755232	108755296	+
A_66_P126662	3.50454	1.80923	ENSMUST00000156243			mRNA	chr11	72829440	72829384	-
A_51_P178872	3.50422	1.80909	NM_027412	Ttc9c	70387	mRNA	chr19	8885904	8885845	-
A_55_P2010768	3.50325	1.80869	NM_026767	Dpm3	68563	mRNA	chr3	89070944	89071000	+
A_55_P2122255	3.5011	1.80781	AJ251804	Polm	54125	mRNA	chr11	5728091	5728032	-
A_51_P216702	3.50097	1.80775	NM_175313	Eogt	101351	mRNA	chr6	97061648	97061592	-
A_66_P119983	3.50019	1.80743	NM_009379	Thpo	21832	mRNA	chr16	20724592	20724532	-
A_55_P2121677	3.49992	1.80732	NM_183209	Gprin2	432839	mRNA	chr14	35007912	35007852	-
A_55_P2057916	3.49883	1.80687	NM_008995	Pex5	19305	mRNA	chr6	124346952	124346888	-
A_55_P2002578	3.49845	1.80671	NM_010145	Ephx1	13849	mRNA	chr1	182919744	182919696	-
A_55_P2045476	3.49658	1.80595	NM_178017	Hmgxb4	70823	mRNA	chr8	77555696	77555752	+
A_55_P1985286	3.49657	1.80594	NM_009508	Slc32a1	22348	mRNA	chr2	158440160	158440224	+
A_55_P2266744	3.49635	1.80585	AK047590	B930095M22Rik	320124	mRNA	chr10	85791320	85791264	-
A_52_P155805	3.49409	1.80492	NR_027924	2010204K13Rik	68355	mRNA	chrX	7000074	7000015	-
A_55_P2016490	3.49294	1.80444	NM_178363	Ylpm1	56531	mRNA	chr12	86411408	86411464	+
A_55_P2079103	3.49018	1.8033	NM_133992	Pan2	103135	mRNA	chr10	127758288	127758344	+
A_55_P2140201	3.48969	1.8031	NM_001013826	Dupd1	435391	mRNA	chr14	22495864	22495804	-
A_55_P2101191	3.48966	1.80309	NM_025549	Arrdc4	66412	mRNA	chr7	75886552	75886496	-
A_55_P2400322	3.48928	1.80293	NM_001081173	Lrch2	210297	mRNA	chrX	143907536	143907472	-
A_55_P2105220	3.48773	1.80229	NM_153571	Hscb	100900	mRNA	chr5	111258176	111258120	-
A_55_P2054456	3.48705	1.80201	NM_025510	Adprm	66358	mRNA	chr11	66851648	66851588	-
A_55_P2022173	3.48682	1.80191				mRNA	chrY_random	22425962	22425904	-
A_66_P119123	3.4859	1.80153	NM_001081074	A1cf	69865	mRNA	chr19	32023828	32023886	+
A_52_P486234	3.48501	1.80116	ENSMUST00000108216	Zfp207	22680	mRNA	chr11	80206912	80206976	+
A_55_P2056995	3.48412	1.8008	NM_008101	Gcgr	14527	mRNA	chr11	120400224	120400280	+
A_55_P2012123	3.48381	1.80066	NM_001034899	Gm16432	545391	mRNA	chr1	179978352	179978416	+
A_55_P2356840	3.48056	1.79932	BC029726	1600020E01Rik	72012	mRNA	chr6	86477848	86477904	+
A_55_P2051778	3.47953	1.79889	NM_017465	Sult2b1	54200	mRNA	chr7	52985508	52985448	-
A_55_P2109096	3.47952	1.79889	XR_168447	Gm9951	791287	mRNA	chr8	35118836	35118896	+
A_55_P1957598	3.47939	1.79883	NM_001099628	Atad2b	320817	mRNA	chr12	5053983	5054042	+
A_52_P430274	3.47937	1.79882	NM_001081265	Heatr2	433956	mRNA	chr5	139662400	139662464	+
A_55_P2124701	3.47926	1.79878				mRNA	chr5	140919280	140919344	+
A_55_P2025840	3.47875	1.79857	NM_033523	Spred2	114716	mRNA	chr11	19922416	19922476	+
A_51_P136620	3.47858	1.7985	NM_146782	Olfr921	258778	mRNA	chr9	38583624	38583684	+
A_55_P2202524	3.4753	1.79714	XR_168504	9330162012Rik	493800	mRNA	chr13	25033208	25033268	+
A_51_P452779	3.47452	1.79681	NM_133198	Pygl	110095	mRNA	chr12	71291912	71291856	-
A_66_P113556	3.47224	1.79587	NM_053116	Wnt16	93735	mRNA	chr6	22247804	22247864	+
A_55_P2155016	3.47132	1.79548	NM_212468	Ssbp1	381760	mRNA	chr6	40431724	40431784	+
A_65_P08291	3.47085	1.79529	NM_026177	1200011I18Rik	67467	mRNA	chr14	76486176	76486112	-
A_52_P817257	3.46997	1.79492	NM_001253797	Gm5480	432995	mRNA	chr16	5008306	5008365	+
A_51_P451516	3.46914	1.79458	NM_028027	Arhgef25	52666	mRNA	chr10	126619672	126619608	-
A_55_P2067066	3.46864	1.79437	NR_028317	8430429K09Rik	71523	mRNA	chr11	3379352	3379411	+
A_55_P2072661	3.46805	1.79413	NM_177782	Prex1	277360	mRNA	chr2	166391936	166391888	-
A_55_P2029401	3.46751	1.7939	NM_001177518	Gm7849	665927	mRNA	chr8	22565976	22565916	-
A_55_P2249379	3.46653	1.79349	NR_040337	Gm16982	100036520	mRNA	chr7	148796016	148795968	-
A_51_P145132	3.46328	1.79214	NM_010779	Mcpt4	17227	mRNA	chr14	56678648	56678588	-
A_51_P309998	3.46311	1.79207	NM_147061	Olfr691	259063	mRNA	chr7	112485488	112485424	-
A_51_P131335	3.46125	1.79129	NM_153568	Lrrc66	231296	mRNA	chr5	73998000	73997936	-
A_55_P2034003	3.45954	1.79058	NM_207239	Gtf3c1	233863	mRNA	chr7	132784528	132784472	-
A_55_P1953194	3.45922	1.79045	AK050278	Uchl3	50933	mRNA	chr14	102066448	102066504	+
A_55_P1956762	3.45897	1.79034	ENSMUST00000124012	Sgms1	208449	mRNA	chr19	32232804	32232746	-
A_55_P2168168	3.45862	1.7902	NM_031384	Tex11	83558	mRNA	chrX	98034064	98034008	-
A_55_P2115477	3.45671	1.7894	NM_020606	Parva	57342	mRNA	chr7	119733024	119733080	+
A_55_P2014224	3.45572	1.78899	NM_009154	Sema5a	20356	mRNA	chr15	32626024	32626084	+
A_51_P129360	3.45564	1.78895	NM_008970	Pthlh	19227	mRNA	chr6	147200992	147200928	-
A_55_P2308117	3.45532	1.78882	XR_141359	2310026I22Rik	69593	mRNA	chr18	33075604	33075546	-
A_55_P2054004	3.45428	1.78838	XR_032590	2610042L04Rik	554327	mRNA	chr14	4457639	4457698	+
A_55_P1952644	3.45199	1.78743				mRNA	chr19	35674356	35674416	+
A_51_P498274	3.44533	1.78464	NR_037691	Gm4776	212225	mRNA	chr1	46078116	46078056	-
A_55_P2013043	3.44378	1.78399	NM_011454	Serpinb6b	20708	mRNA	chr13	33070776	33070836	+
A_55_P2153391	3.44341	1.78384	NM_172868	Palm2	242481	mRNA	chr4	57729936	57729996	+
A_55_P2166128	3.44168	1.78311	TC1731267			mRNA	chr11	103888592	103888656	+
A_55_P1975937	3.4407	1.7827	TC1763058			mRNA	chr1	187107920	187107856	-
A_55_P2074406	3.43802	1.78158	NM_001018087	Ldoc1	434784	mRNA	chrX	58964056	58964112	+
A_55_P2105878	3.43688	1.7811	NM_007721	Ccr10	12777	mRNA	chr11	101034368	101034312	-
A_55_P2092391	3.43608	1.78076	NM_028836	Ctbs	74245	mRNA	chr3	146128352	146128400	+
A_52_P330214	3.43455	1.78012	NM_016925	Fanca	14087	mRNA	chr8	125792272	125792208	-
A_55_P2080633	3.43336	1.77962	NM_175428	Zbtb21	114565	mRNA	chr16	98168808	98168752	-
A_55_P1973183	3.43319	1.77955	AK052169	Gm2238	100039440	mRNA	chr18	5589908	5589849	-
A_51_P109050	3.43304	1.77949	NM_023824	Paqr4	76498	mRNA	chr17	23873842	23873784	-
A_55_P2012394	3.433	1.77947	NM_053196	Sfxn2	94279	mRNA	chr19	46671320	46671376	+
A_55_P2037692	3.43279	1.77938	NR_037689	Gm1968	328657	mRNA	chr16	29958108	29958050	-
A_55_P1999203	3.43274	1.77936	NM_134239	Vmn1r217	171273	mRNA	chr13	23205860	23205800	-
A_55_P2133910	3.43054	1.77843	NM_029264	Ttll10	330010	mRNA	chr4	155417872	155417808	-
A_55_P1961302	3.43012	1.77826	NR_045893	Gm11974	100041288	mRNA	chr11	6425675	6425616	-
A_66_P117727	3.42971	1.77809	ENSMUST00000112511	Lipo4	628236	mRNA	chr19	33577744	33577684	-
A_55_P2041444	3.42942	1.77796	NM_001110784	Xlr3a	22445	mRNA	chrX	70337176	70337112	-
A_55_P2101367	3.42937	1.77794	NM_029741	Ppfia3	76787	mRNA	chr7	52594708	52594648	-
A_55_P2149215	3.42718	1.77702	NM_009792	Camk2a	12322	mRNA	chr18	61147740	61147800	+
A_52_P600625	3.42645	1.77671	NM_009011	Rad23b	19359	mRNA	chr4	55404876	55404936	+
A_55_P2025225	3.42392	1.77565	NM_010311	Gnaz	14687	mRNA	chr10	74454040	74454096	+
A_55_P2006559	3.42374	1.77557	NM_001039169	Eif4e2	26987	mRNA	chr1	89125368	89125424	+
A_55_P2101419	3.42118	1.77449	TC1601007			mRNA	chr19	5689138	5689079	-
A_55_P1979674	3.42092	1.77438	NM_011772	Ikzf4	22781	mRNA	chr10	128069584	128069520	-
A_55_P2011943	3.41835	1.7733	NM_027898	Gramd1a	52857	mRNA	chr7	31915204	31915146	-
A_52_P168567	3.41809	1.77319	NM_007678	Cebpa	12606	mRNA	chr7	35906516	35906576	+
A_55_P2032703	3.41587	1.77225	NM_001199347	Foxp3	20371	mRNA	chrX	7172301	7172360	+
A_55_P2144285	3.41518	1.77196	NM_008710	Nnt	18115	mRNA	chr13	120124392	120124336	-
A_55_P2291796	3.41493	1.77186	AK012974	2810403G07Rik	69960	mRNA	chr13	113205216	113205152	-
A_55_P2134471	3.41442	1.77164	NM_147075	Olfr656	259078	mRNA	chr7	111767032	111767088	+
A_55_P2060487	3.4144	1.77163	NM_024215	Zfp593	68040	mRNA	chr4	133799288	133799232	-
A_55_P2144597	3.41378	1.77137	NM_001123370	9030025P20Rik	100041576	mRNA	chr17	15127709	15127768	+
A_55_P2126814	3.41343	1.77122	NAP058829-1			mRNA	chr1	12111494	12111553	+
A_51_P100519	3.41204	1.77063	XM_003945948	LOC101056491	101056488	mRNA	chr14	25435102	25435044	-
A_55_P2136121	3.41068	1.77006	NM_145448	9030617O03Rik	217830	mRNA	chr12	102097800	102097864	+
A_55_P2208609	3.40651	1.76829	BG070470	D7Ertd807e	52408	mRNA	chr7	134182352	134182408	+
A_55_P2157023	3.40532	1.76779	NM_011441	Sox17	20671	mRNA	chr1	4481562	4481503	-
A_51_P478098	3.40468	1.76752	NM_001113416	Epb4.1l5	226352	mRNA	chr1	121492360	121492304	-
A_55_P2159860	3.40454	1.76746	NM_001007575	Zfp58	238693	mRNA	chr13	67591608	67591552	-
A_55_P1986568	3.40406	1.76726	NM_001205032	Gm19402	100502832	mRNA	chr10	77153432	77153368	-
A_55_P2062015	3.40391	1.76719	NM_025421	Acyp1	66204	mRNA	chr12	86613408	86613352	-
A_55_P1966714	3.40308	1.76684	ENSMUST00000046675	Iqcc	230767	mRNA	chr4	129292688	129292624	-
A_55_P2415925	3.40298	1.7668	BX514619			mRNA	chr1_random	368261	368320	+
A_51_P384148	3.40244	1.76657	NM_013649	Ryk	20187	mRNA	chr9	102809440	102809504	+
A_51_P351697	3.4016	1.76621	NM_025430	Mrpl35	66223	mRNA	chr6	71765336	71765280	-
A_52_P370746	3.40036	1.76569	AK034708	1700084E18Rik	67350	mRNA	chr2	30092556	30092496	-
A_55_P2171802	3.39599	1.76383	NM_177882	Zfp786	330301	mRNA	chr6	47769348	47769288	-
A_51_P285047	3.39151	1.76193	NM_018767	Cd160	54215	mRNA	chr3	96612736	96609752	-
A_55_P2021393	3.39119	1.76179	NM_001105180	Vmn2r65	100009608	mRNA	chr7	92091728	92091664	-
A_55_P1989812	3.3882	1.76052				mRNA	chr9	53594016	53593956	-
A_55_P2085855	3.38708	1.76004	ENSMUST00000050374	Fam83a	239463	mRNA	chr15	57827096	57827156	+
A_55_P2206491	3.38628	1.7597	NR_033571	1810062O18Rik	75602	mRNA	chr14	21389792	21389852	+
A_52_P589568	3.38594	1.75956	NM_194060	Foxo6	329934	mRNA	chr4	119939744	119939688	-
A_66_P128636	3.38375	1.75862	NM_027343	Cd209g	70192	mRNA	chr8	4137318	4137377	+
A_55_P2086605	3.3834	1.75848	NM_027518	Gpr137c	70713	mRNA	chr14	45866096	45866156	+
A_55_P2072842	3.38315	1.75837				mRNA	chr14	103410032	103410096	+
A_55_P2032659	3.3816	1.75771	NM_145711	Tox	252838	mRNA	chr4	6614814	6614755	-
A_55_P2014021	3.38017	1.7571				mRNA	chr16	3659302	3659361	+
A_51_P250123	3.37982	1.75695	NM_028543	Zfp763	73451	mRNA	chr17	33154244	33154184	-
A_55_P2129771	3.37949	1.75681	ENSMUST00000015620	Prrt1	260297	mRNA	chr17	34770012	34770072	+
A_51_P234253	3.37896	1.75658	NM_145535	Sdcbp2	228765	mRNA	chr2	151415408	151415472	+
A_55_P2024841	3.37891	1.75656	NM_008185	Gstt1	14871	mRNA	chr10	75246616	75246560	-
A_51_P142164	3.37837	1.75633	NM_030201	Hspa13	110920	mRNA	chr16	75757280	75757224	-
A_55_P2054708	3.37744	1.75593	AK143362			mRNA	chr14	47008864	47008924	+
A_55_P1985360	3.37713	1.7558	NM_207237	Man1c1	230815	mRNA	chr4	134117800	134117736	-
A_55_P1984760	3.3747	1.75476	NM_008454	Klk1b16	16615	mRNA	chr7	51396916	51396976	+
A_51_P106752	3.37128	1.7533	NM_026440	Rnmt	67897	mRNA	chr18	68483224	68483280	+
A_52_P556337	3.36993	1.75272	AK078477	Txlng	353170	mRNA	chrX	159227120	159227056	-
A_55_P2180181	3.36961	1.75258	AK002255	0610006L08Rik	76253	mRNA	chr7	81968608	81968552	-
A_55_P2052425	3.36955	1.75256	NM_145482	Setd4	224440	mRNA	chr16	93583768	93583704	-
A_55_P2137726	3.36914	1.75238	XM_003945635	Gm10620	100043056	mRNA	chr8	119288104	119288048	-
A_51_P206346	3.36889	1.75228	NM_178606	Reep3	28193	mRNA	chr10	66474328	66474272	-
A_51_P417321	3.36873	1.7522	NM_177832	Zfp236	329002	mRNA	chr18	82765064	82765008	-
A_66_P118863	3.36858	1.75214	NM_134094	Ncald	52589	mRNA	chr15	37296016	37295956	-
A_51_P513311	3.36809	1.75193	NM_009107	Rxrg	20183	mRNA	chr1	169569632	169569680	+
A_55_P2105180	3.36574	1.75092	NM_016668	Bhmt	12116	mRNA	chr13	94386912	94386856	-
A_55_P2075549	3.36572	1.75091	NR_003645	Ube2dnl1	237009	mRNA	chrX	112019416	112019472	+
A_55_P2186572	3.36483	1.75054	NM_011942	Lypla2	26394	mRNA	chr4	135524208	135524144	-
A_55_P2022773	3.364	1.75018	NM_133236	Glcci1	170772	mRNA	chr6	8547424	8547483	+
A_55_P2077666	3.36133	1.74903	NM_023638	Porcn	53627	mRNA	chrX	7771036	7770977	-
A_55_P2159155	3.35992	1.74843	ENSMUST00000109409	Nsg2	18197	mRNA	chr11	31917856	31917916	+
A_55_P2169930	3.35942	1.74821	XM_003945431	LOC101056128	101056128	mRNA	chr8	4016914	4016855	-
A_55_P2001028	3.35927	1.74815	NM_021529	Ppp2r3c	59032	mRNA	chr12	56382044	56381984	-
A_52_P441036	3.35913	1.74809	NM_153393	Col23a1	237759	mRNA	chr11	51396884	51396944	+
A_55_P2035757	3.35806	1.74763	NR_026561	Gm8884	667933	mRNA	chr9	48262768	48262828	+
A_55_P2016004	3.35769	1.74747	NM_001043317	Cd22	12483	mRNA	chr7	31651308	31651248	-
A_52_P491244	3.3572	1.74726	NM_133208	Zfp287	170740	mRNA	chr11	62525204	62525144	-
A_55_P2026884	3.35706	1.7472	ENSMUST00000171947	Gm21292	100861880	mRNA	chrY_random	54491652	54491712	+
A_55_P1955382	3.35674	1.74706	NM_177740	Rgma	244058	mRNA	chr7	80563168	80563224	+
A_55_P2138422	3.35591	1.7467	NM_027802	Obox1	71468	mRNA	chr7	16141576	16141635	+
A_55_P2084611	3.35581	1.74666	NM_019737	B4galt6	56386	mRNA	chr18	20844564	20844504	-
A_52_P304056	3.35339	1.74562	NM_001163637	Jakmip2	76217	mRNA	chr18	43691512	43691456	-
A_52_P500002	3.35251	1.74524	NM_001085421	Tspyl5	239364	mRNA	chr15	33614008	33613948	-
A_51_P342629	3.35176	1.74492	NM_026961	2200002J24Rik	69147	mRNA	chr7	31485350	31485408	+
A_52_P836852	3.34956	1.74397	NM_013698	Txk	22165	mRNA	chr5	73087320	73087264	-
A_66_P103511	3.34876	1.74363	AK040992	Gm3289	100041360	mRNA	chr6	21803052	21802994	-
A_55_P2131288	3.34849	1.74351	NM_178655	Ank2	109676	mRNA	chr3	126624672	126624616	-
A_55_P2009632	3.34778	1.74321	AK139097	S100pbp	74648	mRNA	chr4	128854488	128854432	-
A_55_P2004797	3.34754	1.7431	NM_001004468	Tacc2	57752	mRNA	chr7	137908176	137908224	+
A_51_P506755	3.34689	1.74282	NM_009351	Tep1	21745	mRNA	chr14	51443880	51443824	-
A_55_P2334684	3.34452	1.7418	NM_001081267	Rsf1	233532	mRNA	chr7	104839168	104839224	+
A_55_P2100485	3.34382	1.7415	NM_007939	Epha8	13842	mRNA	chr4	136485392	136485328	-
A_51_P279606	3.34368	1.74144	NM_009896	Socs1	12703	mRNA	chr16	10784010	10783951	-
A_55_P2196027	3.34288	1.74109	AK031957	6330509M05Rik	102913	mRNA	chrX	19676084	19676024	-
A_55_P2153016	3.34181	1.74063	NM_026613	Ccdc34	68201	mRNA	chr2	109885408	109885472	+
A_55_P2020743	3.34038	1.74001	NM_145140	Abcc10	224814	mRNA	chr17	46440244	46440184	-
A_51_P186053	3.33564	1.73796	NM_026041	Rrp15	67223	mRNA	chr1	188545088	188545024	-
A_51_P267063	3.3348	1.7376	NM_144845	Ugt3a2	223337	mRNA	chr15	9300203	9300262	+
A_55_P2007640	3.33403	1.73726	NM_029735	Eprs	107508	mRNA	chr1	187252096	187252160	+
A_52_P212686	3.33284	1.73675	NM_146191	Lrrk1	233328	mRNA	chr7	73430192	73430136	-
A_55_P1976869	3.33248	1.73659	NM_024255	Hsdl2	72479	mRNA	chr4	59631460	59631520	+
A_55_P2024654	3.33079	1.73587	NM_001081362	Trrap	100683	mRNA	chr5	145620528	145620592	+
A_51_P166740	3.32946	1.73529	NM_008427	Kcnj4	16520	mRNA	chr15	79314160	79314136	-
A_55_P2334629	3.32634	1.73393	AK018287			mRNA	chr12	90826304	90826368	+
A_55_P2066568	3.32629	1.73391	NR_024324	E130201H02Rik	78552	mRNA	chr7	127741888	127741944	+
A_55_P2117649	3.32492	1.73332	NM_172796	Slfn9	237886	mRNA	chr11	82793976	82793912	-
A_52_P660693	3.32296	1.73247	NM_001081316	Dsel	319901	mRNA	chr1	113755496	113755440	-
A_55_P2135750	3.32187	1.732	TC1683061			mRNA	chr19	27176524	27176464	-
A_55_P1959560	3.32014	1.73124	NR_040469	5031425E22Rik	269630	mRNA	chr5	22937798	22937740	-
A_55_P2070977	3.31973	1.73107	NAP070997-1			mRNA	chr2	73802376	73802320	-
A_55_P2017075	3.319	1.73075	NM_011760	Zfp54	22712	mRNA	chr17	21571882	21571940	+
A_65_P04542	3.31851	1.73053	NR_045038	Zfp207	22680	mRNA	chr11	80216896	80217152	+
A_52_P653932	3.31723	1.72998	NM_025780	Thap2	66816	mRNA	chr10	114807800	114807744	-
A_52_P127325	3.31577	1.72935	NM_178885	AI182371	98870	mRNA	chr2	34951356	34951296	-
A_52_P553890	3.31567	1.7293	NM_016780	Itgb3	16416	mRNA	chr11	104531672	104531728	+
A_55_P2006975	3.31494	1.72898				mRNA	chr4	92932128	92932072	-
A_51_P467224	3.31459	1.72883	NM_007993	Fbn1	14118	mRNA	chr2	125126784	125126728	-
A_66_P133269	3.31437	1.72874	NM_010420	Hesx1	15209	mRNA	chr14	27815304	27815364	+
A_51_P266958	3.3143	1.7287	NM_010936	Nr1i2	18171	mRNA	chr16	38248804	38248744	-
A_55_P1956472	3.31366	1.72842	NM_028593	Cybrd1	73649	mRNA	chr2	70979544	70979608	+
A_55_P2024504	3.31264	1.72798				mRNA	chr17	19864836	19864896	+
A_66_P119164	3.31187	1.72765	NM_013922	Zfp354c	30944	mRNA	chr11	50624816	50624756	-
A_55_P2073268	3.31129	1.72739	NM_023371	Pin1	23988	mRNA	chr9	20470948	20471008	+
A_52_P317820	3.31086	1.7272	NM_001001160	Fbxo41	330369	mRNA	chr6	85419808	85419744	-
A_51_P104418	3.31043	1.72702	NM_022019	Dusp10	63953	mRNA	chr1	185898608	185898672	+
A_55_P2009640	3.31037	1.72699	NR_033553	1700048O20Rik	69430	mRNA	chr9	121855720	121855776	+
A_55_P2088730	3.30906	1.72642				mRNA	chr16	56018292	56018232	-
A_55_P1963434	3.30852	1.72619	NM_008150	Gpc4	14735	mRNA	chrX	49406620	49406560	-
A_55_P2101290	3.30814	1.72602	NM_011646	Try4	22074	mRNA	chr6	41255472	41255532	+
A_52_P456750	3.30778	1.72586	NM_177583	Aph1b	208117	mRNA	chr9	66623964	66623904	-
A_55_P2054777	3.30733	1.72567	NM_175334	Maml1	103806	mRNA	chr11	50069224	50069168	-
A_52_P577388	3.3053	1.72478	NM_134065	Epdr1	105298	mRNA	chr13	19683822	19683764	-
A_55_P2008567	3.30427	1.72433	NM_009096	Rps6	20104	mRNA	chr4	86500120	86500064	-
A_51_P399265	3.30291	1.72374	NM_001168602	Smok3a	545814	mRNA	chr5	138475184	138475232	+
A_55_P2128224	3.30267	1.72363				mRNA	chr6	83792120	83792176	+
A_51_P153973	3.30137	1.72307	NM_198322	Zfp273	212569	mRNA	chr13	67927688	67927744	+
A_66_P131036	3.29987	1.72241	NAP000030-004			mRNA	chr2	156616128	156616080	-
A_51_P501364	3.29984	1.7224	NM_019507	Tbx21	57765	mRNA	chr11	96959472	96959416	-
A_55_P2066007	3.29897	1.72201	NM_172122	Crocc	230872	mRNA	chr4	140572624	140572560	-
A_55_P2070441	3.29705	1.72117	NM_031183	Sp6	83395	mRNA	chr11	96885248	96885312	+
A_51_P308844	3.29689	1.72111	NM_153529	Nrn1	68404	mRNA	chr13	36818000	36817940	-
A_55_P2037897	3.29482	1.7202	NM_023336	Brd3	67382	mRNA	chr2	27301164	27301106	-
A_55_P2175284	3.2933	1.71953	NM_001199494	Ei24	13663	mRNA	chr9	36587344	36587288	-
A_55_P2106335	3.29261	1.71923	NM_009218	Sstr3	20607	mRNA	chr15	78367504	78367448	-
A_55_P1986356	3.29209	1.71901	AK141206	D630037F22Rik	544696	mRNA	chr10	55768120	55768060	-
A_52_P405145	3.29139	1.7187	AK005502	Flt1	14254	mRNA	chr5	148466032	148465984	-
A_55_P1966508	3.29127	1.71864	NM_010465	Hoxc6	15425	mRNA	chr15	102842240	102842304	+
A_55_P1994275	3.29069	1.71839	NM_026578	Gar1	68147	mRNA	chr3	129527912	129527856	-
A_55_P2175400	3.28932	1.71779	NM_020589	Zfp467	68910	mRNA	chr6	48386696	48386636	-
A_52_P660047	3.28895	1.71763	NR_045798	1810034E14Rik	66503	mRNA	chr13	64368464	64368524	+
A_51_P367866	3.28858	1.71746	NM_007913	Egr1	13653	mRNA	chr18	35024396	35024456	+
A_55_P2184737	3.2872	1.71686	NM_173381	6720489N17Rik	211378	mRNA	chr13	62704512	62704452	-
A_55_P2077479	3.28587	1.71628	NM_001101562	Vmn1r167	622032	mRNA	chr7	24289792	24289732	-
A_55_P1986083	3.28534	1.71604				mRNA	chr9	61219936	61219996	+
A_55_P1966749	3.28432	1.7156	NM_028775	Cyp2s1	74134	mRNA	chr7	26587554	26587496	-
A_51_P495269	3.28429	1.71558	NM_008508	Lor	16939	mRNA	chr3	91884264	91884208	-
A_52_P496457	3.28415	1.71552	NM_029264	Ttll10	330010	mRNA	chr4	155421264	155421216	-
A_55_P2095345	3.28396	1.71544	NM_001177302	Rara	19401	mRNA	chr11	98836200	98836256	+
A_52_P404895	3.28252	1.7148	NM_175285	Tmem62	96957	mRNA	chr2	120828264	120828320	+
A_55_P2032884	3.2818	1.71449	AI391250			mRNA	chr12	106373528	106373584	+
A_52_P476754	3.28167	1.71443	NM_176860	Ubash3b	72828	mRNA	chr9	40822160	40822100	-
A_55_P1998416	3.28161	1.71441	NM_001271676	Ifi47	15953	mRNA	chr11	48910400	48910460	+
A_55_P2039110	3.28105	1.71416	ENSMUST00000082396	ND2	17717	mRNA	chrM	4670	4729	+
A_55_P1975772	3.28006	1.71372	NM_144880	Ppp2r5a	226849	mRNA	chr1	193175936	193175888	-
A_55_P1975852	3.27895	1.71323	NM_001024626	Zfp873	408062	mRNA	chr10	81524008	81524064	+
A_51_P231549	3.27885	1.71319	NM_153761	Mill2	243864	mRNA	chr7	19443884	19443944	+
A_51_P249360	3.27862	1.71309	NM_173733	Suox	211389	mRNA	chr10	128107024	128106968	-
A_55_P2065429	3.27842	1.713				mRNA	chr6	69276784	69276728	-
A_66_P101930	3.27805	1.71284	NM_025501	Lce3b	66344	mRNA	chr3	92737872	92737928	+
A_55_P2401403	3.27771	1.71269	AK081287	C030046G05	327885	mRNA	chr11	23637110	23637052	-
A_55_P2149347	3.27748	1.71259	ENSMUST00000180336	Zfp853	330230	mRNA	chr5	144049808	144049744	-
A_55_P1995572	3.27694	1.71235	NM_001193271	Meis1	17268	mRNA	chr11	18780754	18780696	-
A_55_P2085546	3.27586	1.71187	NM_021422	Dnaja4	58233	mRNA	chr9	54564060	54564120	+
A_55_P2106603	3.27372	1.71093	XM_003945646	Gm12349	100040488	mRNA	chr11	100154912	100154976	+
A_55_P2166622	3.27356	1.71086				mRNA	chr6	131517944	131517888	-
A_55_P2146279	3.27294	1.71059	NM_026403	Nop9	67842	mRNA	chr14	56374168	56374228	+
A_55_P1962305	3.27234	1.71032	NM_139198	Plac8	231507	mRNA	chr5	100982856	100982800	-
A_55_P2078116	3.27218	1.71025	ENSMUST00000159624	Rps6kc1	320119	mRNA	chr1	192573968	192573904	-
A_52_P381553	3.2718	1.71008	NM_028055	Btbd17	72014	mRNA	chr11	114652784	114652720	-
A_55_P2167803	3.27157	1.70998	NM_001014423	Abi3bp	320712	mRNA	chr16	56689292	56689352	+
A_51_P298615	3.27131	1.70987	NM_010713	Lhx8	16875	mRNA	chr3	153969440	153969376	-
A_51_P478881	3.27071	1.7096	NM_146213	Ces4a	234677	mRNA	chr8	107673600	107673656	+
A_66_P108267	3.26916	1.70892	NM_148935	Foxn4	116810	mRNA	chr5	114704272	114704208	-
A_55_P1976898	3.2681	1.70845	NM_001123371	Pnp2	667034	mRNA	chr14	51584364	51584424	+
A_55_P2122464	3.26759	1.70823				mRNA	chr5	146788336	146788272	-
A_51_P472531	3.26719	1.70805	NM_029847	Arsk	77041	mRNA	chr13	76198864	76198808	-
A_55_P1975927	3.26661	1.7078				mRNA	chr2	119303800	119303744	-
A_55_P1955263	3.26301	1.7062				mRNA	chr16	89288600	89288656	+
A_55_P2040810	3.26229	1.70589				mRNA
A_55_P1988526	3.26129	1.70544				mRNA	chr17	6604235	6604176	-
A_55_P2032815	3.26017	1.70495	NM_001011687	Rnase13	497071	mRNA	chr14	52541952	52541896	-
A_55_P2101757	3.25861	1.70426	NM_183089	Dscc1	72107	mRNA	chr15	54907768	54907708	-
A_55_P1953322	3.25822	1.70409	NM_001160414	Wfdc9	629754	mRNA	chr2	164475184	164475136	-
A_55_P2033282	3.2581	1.70403	NM_133869	Cept1	99712	mRNA	chr3	106305984	106305928	-
A_55_P2386095	3.2573	1.70368	AK036139	9630039A02Rik	319254	mRNA	chr6	45183696	45183756	+
A_52_P112651	3.25634	1.70325	NM_025828	Lman2	66890	mRNA	chr13	55445632	55445576	-
A_55_P2251379	3.25627	1.70322	AA266430	AV313155	107324	mRNA	chr19	7567446	7567387	-
A_55_P2034695	3.25443	1.7024	XM_003946183	LOC101056138	101056136	mRNA	chr6	6230756	6230815	+
A_55_P2051894	3.25255	1.70157	NM_183149	Zfp598	213753	mRNA	chr17	24818900	24818960	+
A_66_P130348	3.25119	1.70097	NR_036596	4930520P13Rik	75086	mRNA	chr13	70386920	70386984	+
A_55_P1998011	3.25107	1.70091	NM_024470	Klra23	79410	mRNA	chr6	130241248	130241184	-
A_52_P44011	3.25044	1.70064	NM_153167	Dcaf10	242418	mRNA	chr4	45391752	45391808	+
A_55_P2098865	3.24926	1.70011	NM_021370	Asic5	58170	mRNA	chr3	81824992	81825048	+
A_55_P1974572	3.24925	1.7001	ENSMUST00000099661			mRNA	chr10	67036908	67036968	+
A_55_P2085994	3.24891	1.69995	NM_001145888	Zfat	380993	mRNA	chr15	67915392	67915336	-
A_55_P2117863	3.24864	1.69984	NM_134240	Vmn1r222	171274	mRNA	chr13	23324044	23323984	-
A_52_P197627	3.2484	1.69973	NM_009471	Umps	22247	mRNA	chr16	33955272	33955216	-
A_52_P473419	3.24636	1.69882	NM_013512	Epb4.1l4a	13824	mRNA	chr18	33956280	33956220	-
A_55_P2131707	3.24594	1.69864	NM_145376	Lpcat1	210992	mRNA	chr13	73651928	73651984	+
A_52_P113700	3.24573	1.69854	NM_027324	Sfxn1	14057	mRNA	chr13	54203644	54203704	+
A_55_P2044339	3.24155	1.69668	NR_029469	D4Ertd617e	100041288	mRNA	chr4	118304408	118304464	+
A_51_P165087	3.24143	1.69663	NM_011427	Snai1	20613	mRNA	chr2	167368080	167368128	+
A_55_P2010093	3.24105	1.69646	NM_008648	Mup4	17843	mRNA	chr4	59969884	59969824	-
A_55_P2166212	3.24076	1.69633	NM_001104573	Vmn2r111	210876	mRNA	chr17	22696084	22696024	-
A_55_P2248335	3.23853	1.69534	AK050962	D030045P18Rik	320363	mRNA	chr10	45529664	45529724	+
A_55_P2015675	3.23667	1.69451	NR_028320	AU015836	385493	mRNA	chrX	91220744	91220800	+
A_55_P2141464	3.23646	1.69442	XM_141933	Mageb17-ps	236891	mRNA	chrX	88871608	88871664	+
A_55_P1980416	3.23524	1.69387	NM_133906	Zkscan1	74570	mRNA	chr5	138548976	138549040	+
A_55_P1985530	3.23272	1.69275	NM_153421	Phc3	241915	mRNA	chr3	30805790	30805732	-
A_51_P404077	3.23229	1.69256	NM_020510	Fzd2	57265	mRNA	chr11	102467616	102467672	+
A_55_P2039436	3.23221	1.69252	NM_023343	Ilkap	67444	mRNA	chr1	93272472	93272416	-
A_51_P468374	3.23203	1.69244	NM_173435	4930595M18Rik	245492	mRNA	chrX	78665280	78665224	-
A_55_P1971076	3.23078	1.69188	NM_015804	Atp11a	50770	mRNA	chr8	12868519	12868578	+
A_55_P1989534	3.23059	1.6918	NM_029295	Cklf	75458	mRNA	chr8	106787240	106787304	+
A_55_P1969058	3.22952	1.69132	NM_001122889	Epha7	13841	mRNA	chr4	28869764	28869824	+
A_55_P2039454	3.22931	1.69123	NR_002862	Gm5088	328451	mRNA	chr14	90299024	90299088	+
A_55_P1975177	3.22871	1.69096	AK027969	Acyp1	66204	mRNA	chr12	86619904	86619848	-
A_51_P498442	3.22797	1.69063	NM_011392	Slc34a1	20505	mRNA	chr13	55515200	55515260	+
A_55_P2023146	3.22717	1.69027	NM_001004142	Nlrp1a	195046	mRNA	chr11	70905824	70905760	-
A_51_P274073	3.22691	1.69015	XR_105607	A830039N20Rik	268723	mRNA	chr14	24111768	24111708	-
A_55_P2140863	3.2266	1.69002	NM_001166757	Vmn1r124	670764	mRNA	chr7	22044772	22044712	-
A_55_P1957754	3.22473	1.68918	NAP092663-001			mRNA	chr7	58713752	58713812	+
A_55_P2183055	3.22362	1.68868	NM_007893	E4f1	13560	mRNA	chr17	24580800	24580740	-
A_55_P2148809	3.22344	1.6886	NM_011741	Zan	22635	mRNA	chr5	137820176	137819936	-
A_55_P2059055	3.22305	1.68843	NM_001025373	Zfp943	74670	mRNA	chr17	22131272	22131330	+
A_55_P1997614	3.22304	1.68842	AK043138	Gm9693	676882	mRNA	chr15	101906344	101906400	+
A_55_P2066778	3.22259	1.68822	NM_206536	AB124611	382062	mRNA	chr9	21333444	21333502	+
A_52_P578085	3.22146	1.68771	NM_001012325	Zfp708	432769	mRNA	chr13	67170736	67170680	-
A_55_P2042923	3.22117	1.68758	NM_013731	Sgk2	27219	mRNA	chr2	162839808	162839856	+
A_55_P2073789	3.22089	1.68746				mRNA	chr7	35000280	35000220	-
A_55_P2269814	3.21907	1.68664	NR_045342	4933411E08Rik	71067	mRNA	chr10	117385296	117385352	+
A_55_P2021420	3.21855	1.68641	NM_001146295	Celf4	108013	mRNA	chr18	25837584	25837524	-
A_52_P480402	3.21832	1.68631	NM_030235	Avl9	78937	mRNA	chr6	56711548	56711608	+
A_55_P2467415	3.21761	1.68599	NM_080445	B3galt6	117592	mRNA	chr4	155365344	155365280	-
A_51_P255257	3.21635	1.68542	NM_146723	Olfr513	258718	mRNA	chr7	115898984	115899048	+
A_55_P2096530	3.21565	1.68511	NM_133788	Icmt	57295	mRNA	chr4	151681168	151681232	+
A_51_P271136	3.21536	1.68498	NM_053228	Vmn1r40	113855	mRNA	chr6	89664632	89664688	+
A_51_P493709	3.21497	1.6848	AK013405	2810474C18Rik	72785	mRNA	chr11	97606744	97606800	+
A_55_P1981964	3.21472	1.68469	ENSMUST00000010286	Tnfrsf13b	57916	mRNA	chr11	60962768	60962828	+
A_51_P231630	3.21356	1.68417	NM_001001792	Zfp239	22685	mRNA	chr6	117822560	117822624	+
A_52_P130912	3.2133	1.68406	NM_001122758	Pcdh7	54216	mRNA	chr5	58520528	58520588	+
A_55_P2440651	3.21267	1.68377	NM_029885	Gabpb2	213054	mRNA	chr3	94991728	94991672	-
A_55_P2054188	3.21177	1.68337	NM_201530	Sly	382301	mRNA	chrY_random	30954402	30954460	+
A_55_P2048119	3.21057	1.68283	NM_146257	Slc29a4	243328	mRNA	chr5	143198384	143198448	+
A_55_P2024591	3.20915	1.68219	NM_028139	Atxn7l1	380753	mRNA	chr12	33935892	33935952	+
[truncated: 2,090 more rows]
