# Supplementary material for: A long noncoding RNA binding to QKI-5 regulates germ cell apoptosis via p38 MAPK signaling pathway
Source: Cell Death Dis. 2019 Sep 20;10(10):699. doi: 10.1038/s41419-019-1941-2 (PMC6754436; doi:10.1038/s41419-019-1941-2)
Supplement: Supplementary file 4 — Table S4 [file 41419_2019_1941_MOESM4_ESM.xlsx]

## Sheet: Sheet2
Supplemental Table S4: lncRNAs binding to QKI5 from RIP-Microarray
ProbeName	FC ([QKI1] vs [IGG1])	Log FC ([QKI1] vs [IGG1])	Primary.Accession	Feature.Type	Source	Chr	Start	End	Strand
mmu_9702_PI428960544	35.9091	5.16628	FR039001	ncRNA	fRNAdb	chr5	135740195	135740999	+
A_30_P01029279	35.7626	5.16038	chr5:35975265-35982561_R	ncRNA		chr5	35976876	35976816	-
mmu_9875_PI428960544	30.7701	4.94346	FR149052	ncRNA	fRNAdb	chr18	33989150	33991964	-
mmu_22638_PI428960544	25.8497	4.69207	FR048458	ncRNA	fRNAdb	chr14	84936358	84938809	+
mmu_15827_PI428960544	25.2652	4.65908	FR358558	ncRNA	fRNAdb	chr14	45876361	45878514	+
mmu_34833_PI428960544	24.7261	4.62796	XR_106197.1	ncRNA	RefSeq_noncoding RNA	chr11	69504580	69504639	+
A_30_P01023892	22.9719	4.5218	chr15:99762797-99786472_F	ncRNA		chr15	99785904	99785960	+
mmu_23378_PI428960544	22.2272	4.47425	FR108746	ncRNA	fRNAdb	chr12	110895497	110897340	+
A_30_P01033103	21.8376	4.44874	chr13:61837025-61851225_R	ncRNA		chr13	61847732	61847672	-
mmu_31668_PI428960544	20.1127	4.33003	n343275	ncRNA	NONCODEv3.0	chr8	122749154	122751857	-
mmu_23614_PI428960544	19.9274	4.31668	FR056252	ncRNA	fRNAdb	chr16	30021927	30039565	-
mmu_13725_PI428960544	19.6315	4.2951	FR204828	ncRNA	fRNAdb	chr1	121527320	121528246	-
A_30_P01027427	18.3008	4.19384	chr4:123572090-123581365_F	ncRNA		chr4	123580872	123580928	+
mmu_6949_PI428960544	17.6674	4.14302	FR134624	ncRNA	fRNAdb	chr9	21122591	21122650	-
A_30_P01027996	17.518	4.13076	chr2:84344350-84370075_R	ncRNA		chr2	84363440	84363384	-
mmu_18145_PI428960544	16.8285	4.07283	FR012435	ncRNA	fRNAdb	chrX	137310776	137331418	+
mmu_3195_PI428960544	16.6726	4.05941	FR362879	ncRNA	fRNAdb	chr8	14911716	14928291	+
A_30_P01023393	16.6526	4.05768	chr16:9129538-9137898_R	ncRNA		chr16	9137494	9137435	-
mmu_18874_PI428960544	16.6377	4.05638	FR212069	ncRNA	fRNAdb	chr7	83843026	83844603	-
mmu_8476_PI428960544	16.3048	4.02723	FR176957	ncRNA	fRNAdb	chr6	72070233	72070292	-
A_30_P01020327	15.8382	3.98534	chr1:138570107-138632310_F	ncRNA		chr1	138573008	138573072	+
mmu_16864_PI428960544	15.8191	3.9836	FR278277	ncRNA	fRNAdb	chr9	50368636	50371406	+
mmu_2930_PI428960544	15.778	3.97985	FR226692	ncRNA	fRNAdb	chr5	34566722	34568633	+
mmu_27894_PI428960544	15.4836	3.95267	FR352426	ncRNA	fRNAdb	chr19	40490738	40491360	-
A_30_P01020707	15.3857	3.94351	chr19:14916280-14916548_F	ncRNA		chr19	14916489	14916548	+
mmu_31127_PI428960544	15.2295	3.9288	n295878	ncRNA	NONCODEv3.0	chr11	69497830	69504643	+
mmu_5342_PI428960544	15.1126	3.91768	FR031709	ncRNA	fRNAdb	chr18	77680309	77680811	+
mmu_2032_PI428960544	14.935	3.90062	FR356496	ncRNA	fRNAdb	chr7	149644122	149646629	+
A_30_P01023644	14.6449	3.87233	chr8:19792940-19798868_F	ncRNA		chr8	19798422	19798480	+
mmu_33684_PI428960544	14.6447	3.87231	n422893	ncRNA	NONCODEv3.0	chrM	1148	3703	+
mmu_28405_PI428960544	14.6103	3.86892	n265732	ncRNA	NONCODEv3.0	chrX	17115075	17132000	+
mmu_17922_PI428960544	14.5964	3.86755	FR180252	ncRNA	fRNAdb	chr9	71744519	71747260	-
mmu_18810_PI428960544	14.5361	3.86157	FR085875	ncRNA	fRNAdb	chr1	107677326	107710980	+
mmu_17712_PI428960544	14.3802	3.84601	FR117287	ncRNA	fRNAdb	chr19	42061052	42064890	+
mmu_26047_PI428960544	14.1534	3.82308	FR121273	ncRNA	fRNAdb	chr9	44990116	45058064	+
A_30_P01025247	13.9467	3.80185	chr16:40463859-40464481_R	ncRNA		chr16	40464244	40464184	-
mmu_33687_PI428960544	13.8674	3.79363	n422896	ncRNA	NONCODEv3.0	chrM	7009	7699	+
mmu_2347_PI428960544	13.8623	3.79309	FR368127	ncRNA	fRNAdb	chr3	156543294	156544900	+
mmu_12349_PI428960544	13.5239	3.75744	FR006477	ncRNA	fRNAdb	chr7	30337178	30338047	+
A_30_P01019972	13.4983	3.75471	chr3:127037711-127111912_R	ncRNA		chr3	127037904	127037848	-
mmu_17833_PI428960544	13.4972	3.75459	FR243051	ncRNA	fRNAdb	chr7	36536337	36539374	-
mmu_2277_PI428960544	13.4542	3.74998	FR342201	ncRNA	fRNAdb	chrX	45788834	45790890	+
A_30_P01024061	13.1842	3.72074	chr11:16838587-16850933_R	ncRNA		chr11	16838896	16838836	-
mmu_25270_PI428960544	13.0939	3.71082	FR055148	ncRNA	fRNAdb	chr16	84375665	84375724	+
A_30_P01026338	13.0703	3.70822	chr16:3111550-3130500_R	ncRNA		chr16	3116162	3116103	-
mmu_16078_PI428960544	13.0086	3.70139	FR106654	ncRNA	fRNAdb	chr13	100411928	100412758	+
mmu_33688_PI428960544	12.9686	3.69695	n422898	ncRNA	NONCODEv3.0	chrM	12405	15288	+
A_30_P01028298	12.9351	3.69322	chr15:99762797-99786472_F	ncRNA		chr15	99776880	99776944	+
A_30_P01027293	12.9309	3.69275	chr10:5950116-5958250_R	ncRNA		chr10	5951917	5951858	-
mmu_11193_PI428960544	12.7274	3.66987	FR384420	ncRNA	fRNAdb	chr12	100999611	100999670	-
A_30_P01020459	12.6854	3.6651	chr15:99762797-99786472_R	ncRNA		chr15	99764144	99764088	-
mmu_33726_PI428960544	12.6756	3.66398	n423360	ncRNA	NONCODEv3.0	chr16	18208330	18213626	-
mmu_26193_PI428960544	12.6017	3.65554	FR196987	ncRNA	fRNAdb	chr10	63760929	63763011	-
A_30_P01025479	12.5778	3.6528	chr7:106525007-106525661_R	ncRNA		chr7	106525408	106525352	-
mmu_20486_PI428960544	12.5547	3.65015	FR028386	ncRNA	fRNAdb	chr7	135590276	135592084	-
A_30_P01025592	12.532	3.64754	chr15:99762797-99786472_R	ncRNA		chr15	99764088	99764024	-
mmu_17178_PI428960544	12.35	3.62644	FR325074	ncRNA	fRNAdb	chr2	154342271	154345562	+
mmu_27244_PI428960544	12.3092	3.62166	FR155006	ncRNA	fRNAdb	chr12	90320716	90323062	+
mmu_27227_PI428960544	12.3012	3.62073	FR354910	ncRNA	fRNAdb	chr18	23811365	23813497	+
A_30_P01022557	12.1468	3.6025	chr13:24615451-24615973_F	ncRNA		chr13	24615882	24615940	+
mmu_17292_PI428960544	12.0838	3.595	FR194219	ncRNA	fRNAdb	chr1	161198748	161201873	+
A_30_P01027765	12.0343	3.58908	chr18:38477934-38478445_F	ncRNA		chr18	38478232	38478288	+
mmu_14779_PI428960544	12.0194	3.58729	FR118361	ncRNA	fRNAdb	chr2	131318141	131319023	+
mmu_13082_PI428960544	12.0183	3.58716	FR046420	ncRNA	fRNAdb	chr13	96523533	96523592	+
mmu_9537_PI428960544	12	3.58496	FR130573	ncRNA	fRNAdb	chr1	108296754	108298564	-
A_30_P01030823	11.9469	3.57857	chr9:56910620-56919495_R	ncRNA		chr9	56911000	56910940	-
A_30_P01027403	11.9235	3.57574	chr8:19887285-19889397_R	ncRNA		chr8	19887372	19887312	-
mmu_22159_PI428960544	11.8529	3.56717	FR350178	ncRNA	fRNAdb	chr5	22249836	22252725	-
mmu_5415_PI428960544	11.8449	3.56619	FR103422	ncRNA	fRNAdb	chr9	49449694	49607027	-
mmu_29685_PI428960544	11.8439	3.56608	n282777	ncRNA	NONCODEv3.0	chr5	144033006	144033165	+
mmu_28102_PI428960544	11.7977	3.56044	n263564	ncRNA	NONCODEv3.0	chr7	149836674	149838767	-
mmu_5479_PI428960544	11.7283	3.55192	FR204033	ncRNA	fRNAdb	chr1	66368422	66369874	+
mmu_22630_PI428960544	11.6109	3.53741	FR173864	ncRNA	fRNAdb	chr19	37453735	37458445	+
mmu_9507_PI428960544	11.5375	3.52826	FR054630	ncRNA	fRNAdb	chr6	48549082	48549903	+
mmu_7288_PI428960544	11.5329	3.52769	FR062830	ncRNA	fRNAdb	chrX	137283465	137286656	+
A_30_P01025694	11.5278	3.52705	chr15:99762797-99786472_F	ncRNA		chr15	99776744	99776800	+
A_30_P01030868	11.4523	3.51756	chr17:13220550-13236900_F	ncRNA		chr17	13227529	13227588	+
mmu_22799_PI428960544	11.1579	3.48	FR122247	ncRNA	fRNAdb	chr3	86072205	86072264	+
A_30_P01017763	11.1103	3.47383	chr15:99762797-99786472_F	ncRNA		chr15	99785232	99785296	+
A_30_P01029119	11.0284	3.46316	chr7:67001975-67050575_F	ncRNA		chr7	67017160	67017220	+
A_30_P01023206	10.9266	3.44977	chr8:108153471-108159672_R	ncRNA		chr8	108153680	108153616	-
mmu_29641_PI428960544	10.8187	3.43545	n282242	ncRNA	NONCODEv3.0	chr16	24391697	24393674	-
mmu_22808_PI428960544	10.8128	3.43467	FR101832	ncRNA	fRNAdb	chr1	131839738	131842419	+
A_30_P01024776	10.778	3.43002	chr15:99762797-99786472_R	ncRNA		chr15	99764008	99763952	-
A_30_P01017550	10.6766	3.41639	chr2:36112819-36114110_F	ncRNA		chr2	36113088	36113148	+
A_30_P01018450	10.6628	3.41452	chr8:108153471-108159346_R	ncRNA		chr8	108153680	108153616	-
A_30_P01020472	10.6603	3.41417	chr19:36699712-36763966_R	ncRNA		chr19	36763932	36763872	-
mmu_1862_PI428990136	10.6418	3.41167	FR024374	ncRNA	fRNAdb	chr17	28408652	28410108	+
mmu_23287_PI428960544	10.609	3.40722	FR228986	ncRNA	fRNAdb	chr7	120083048	120087507	+
mmu_1773_PI428960544	10.5429	3.3982	ENSMUST00000152249	ncRNA	Ensembl_transcript	chr11	71243330	71249682	-
mmu_3034_PI428960544	10.4405	3.38411	FR018945	ncRNA	fRNAdb	chr17	81780834	81782679	-
mmu_2766_PI428960544	10.4128	3.38028	FR172319	ncRNA	fRNAdb	chr1	131179683	131182170	+
mmu_27848_PI428960544	10.2945	3.3638	FR398680	ncRNA	fRNAdb	chr10	25156427	25160818	+
mmu_26264_PI428960544	10.2225	3.35368	FR042848	ncRNA	fRNAdb	chr4	55328902	55328961	+
A_30_P01028052	10.1341	3.34114	chr17:13220550-13236900_F	ncRNA		chr17	13227722	13227781	+
mmu_10247_PI428960544	10.1288	3.34039	FR043113	ncRNA	fRNAdb	chr12	85482336	85485149	+
mmu_31250_PI428960544	10.0804	3.33348	n296387	ncRNA	NONCODEv3.0	chr2	90585305	90585985	-
mmu_6391_PI428960544	10.0773	3.33303	FR198917	ncRNA	fRNAdb	chr3	38325623	38342554	-
A_30_P01025094	10.0335	3.32676	chr15:102026122-102033597_F	ncRNA		chr15	102029664	102029728	+
mmu_24448_PI428960544	10.0312	3.32643	FR210225	ncRNA	fRNAdb	chr6	100610930	100612457	-
mmu_20013_PI428960544	9.98874	3.3203	FR280131	ncRNA	fRNAdb	chr10	101144120	101475856	+
mmu_26230_PI428960544	9.91701	3.30991	FR120881	ncRNA	fRNAdb	chr7	28368666	28370765	+
mmu_5516_PI428960544	9.91521	3.30964	FR311817	ncRNA	fRNAdb	chr13	90071635	90074259	-
mmu_19850_PI428960544	9.85655	3.30108	FR268217	ncRNA	fRNAdb	chr4	98730443	98733802	-
mmu_31587_PI428960544	9.83792	3.29835	n343104	ncRNA	NONCODEv3.0	chrX	51051092	51054814	-
A_30_P01023792	9.7844	3.29048	chr2:176264400-176302925_R	ncRNA		chr2	176280720	176280672	-
mmu_11198_PI428960544	9.771	3.28851	FR369235	ncRNA	fRNAdb	chr17	91360940	91362408	-
mmu_8265_PI428990136	9.71485	3.28019	n422894	ncRNA	NONCODEv3.0	chrM	3848	4933	+
A_30_P01018158	9.6245	3.26671	chr15:99762797-99786472_F	ncRNA		chr15	99786032	99786096	+
mmu_4207_PI428960544	9.5546	3.2562	FR376591	ncRNA	fRNAdb	chr15	57862657	57865227	-
mmu_2202_PI428960544	9.48434	3.24555	FR186745	ncRNA	fRNAdb	chr15	98784914	98785740	+
mmu_13487_PI428960544	9.41848	3.23549	FR322465	ncRNA	fRNAdb	chr8	32215534	32216755	+
mmu_16822_PI428960544	9.41363	3.23475	FR349882	ncRNA	fRNAdb	chr17	78424764	78427901	+
A_30_P01032495	9.3066	3.21825	chr2:174088550-174109425_R	ncRNA		chr2	174098080	174098016	-
A_30_P01028351	9.30196	3.21754	chr14:77258025-77278750_F	ncRNA		chr14	77274840	77274896	+
mmu_22678_PI428960544	9.28489	3.21489	FR368347	ncRNA	fRNAdb	chr14	3928864	3928922	+
A_30_P01023337	9.28185	3.21441	chr8:72105642-72105922_R	ncRNA		chr8	72105728	72105672	-
mmu_14186_PI428960544	9.27522	3.21338	FR056990	ncRNA	fRNAdb	chr12	21566536	21566595	+
mmu_31548_PI428960544	9.23451	3.20704	n297599	ncRNA	NONCODEv3.0	chr17	35088689	35089413	-
mmu_16062_PI428960544	9.22964	3.20627	FR259072	ncRNA	fRNAdb	chr3	115648530	115650146	+
mmu_9691_PI428960544	9.0246	3.17386	FR016309	ncRNA	fRNAdb	chr1	121474713	121477001	-
mmu_15870_PI428960544	9.00761	3.17114	FR113182	ncRNA	fRNAdb	chr12	77445511	77445735	-
mmu_24002_PI428960544	8.97564	3.16601	FR054821	ncRNA	fRNAdb	chr17	29103883	29106494	+
mmu_15639_PI428960544	8.94182	3.16057	FR298003	ncRNA	fRNAdb	chr1	82583495	82639428	+
mmu_13246_PI428960544	8.93123	3.15886	FR341740	ncRNA	fRNAdb	chr1	63163691	63168101	+
mmu_30616_PI428960544	8.89541	3.15306	n292910	ncRNA	NONCODEv3.0	chr10	121077860	121078935	-
mmu_31055_PI428960544	8.87601	3.14991	n295474	ncRNA	NONCODEv3.0	chr6	50158083	50158565	+
A_30_P01024793	8.86679	3.14841	chr4:44181997-44249172_F	ncRNA		chr4	44245152	44245208	+
mmu_22595_PI428960544	8.85126	3.14588	FR167272	ncRNA	fRNAdb	chr17	81784942	81786471	-
mmu_5969_PI428960544	8.83967	3.14399	FR361443	ncRNA	fRNAdb	chr12	37458209	37458268	+
mmu_7615_PI428960544	8.81422	3.13983	FR110028	ncRNA	fRNAdb	chr11	48274156	48277755	-
mmu_7400_PI428990136	8.8116	3.1394	n414172	ncRNA	NONCODEv3.0	chr4	116791822	116798330	-
A_30_P01029991	8.78717	3.1354	chr8:128933150-128943375_R	ncRNA		chr8	128934920	128934864	-
mmu_19347_PI428960544	8.76791	3.13223	FR374009	ncRNA	fRNAdb	chr13	89694883	89696914	+
mmu_30076_PI428960544	8.75276	3.12974	n288611	ncRNA	NONCODEv3.0	chr3	86882513	86886377	-
A_30_P01017864	8.75104	3.12946	chr12:3406750-3425850_R	ncRNA		chr12	3414232	3414173	-
mmu_20047_PI428960544	8.74885	3.12909	FR168843	ncRNA	fRNAdb	chrX	65947972	65959365	+
mmu_15568_PI428960544	8.73927	3.12751	FR373575	ncRNA	fRNAdb	chr12	88507251	88507310	-
mmu_18297_PI428960544	8.72916	3.12584	FR069659	ncRNA	fRNAdb	chr1	127086858	127094032	-
mmu_16366_PI428960544	8.71041	3.12274	FR099507	ncRNA	fRNAdb	chr14	47423809	47425826	-
A_30_P01032449	8.70591	3.122	chr8:72105642-72105922_R	ncRNA		chr8	72105792	72105728	-
mmu_25352_PI428960544	8.6916	3.11962	FR279409	ncRNA	fRNAdb	chr2	121364069	121367701	+
mmu_16623_PI428960544	8.67898	3.11753	FR217670	ncRNA	fRNAdb	chr10	127985531	127986168	-
mmu_19852_PI428960544	8.67334	3.11659	FR148113	ncRNA	fRNAdb	chr3	55908375	55912034	-
A_30_P01021135	8.67179	3.11633	chr14:79248990-79315446_F	ncRNA		chr14	79315088	79315144	+
mmu_25706_PI428960544	8.62851	3.10911	FR201404	ncRNA	fRNAdb	chr13	46902083	46903700	-
A_30_P01032132	8.61202	3.10635	chr10:83325890-83402790_R	ncRNA		chr10	83364648	83364592	-
A_30_P01027942	8.60846	3.10576	chr1:92412246-92423471_F	ncRNA		chr1	92419656	92419712	+
mmu_11245_PI428960544	8.60455	3.1051	FR232349	ncRNA	fRNAdb	chr6	71488509	71488568	-
A_30_P01020890	8.57842	3.10071	chr7:66926500-66952100_F	ncRNA		chr7	66928848	66928904	+
A_30_P01032595	8.56563	3.09856	chr3:58118325-58136550_F	ncRNA		chr3	58124836	58124896	+
mmu_16346_PI428960544	8.54942	3.09583	FR112338	ncRNA	fRNAdb	chr4	35074847	35077844	-
mmu_10101_PI428960544	8.54311	3.09476	FR266055	ncRNA	fRNAdb	chrX	69216006	69218056	+
mmu_11916_PI428960544	8.49772	3.08708	FR159283	ncRNA	fRNAdb	chr9	113513326	113513385	-
mmu_10236_PI428960544	8.47563	3.08332	FR042390	ncRNA	fRNAdb	chr7	80683000	80686716	+
mmu_2812_PI428960544	8.44118	3.07744	FR240559	ncRNA	fRNAdb	chr8	20011212	20015215	-
mmu_17364_PI428960544	8.41296	3.07261	FR098114	ncRNA	fRNAdb
mmu_21398_PI428960544	8.41278	3.07258	FR346449	ncRNA	fRNAdb	chr8	127551270	127554321	+
mmu_19619_PI428960544	8.39107	3.06885	FR236482	ncRNA	fRNAdb	chr10	69068250	69071103	+
mmu_8075_PI428960544	8.38652	3.06807	FR008179	ncRNA	fRNAdb	chr3	76329979	76332298	+
mmu_3885_PI428960544	8.37407	3.06593	FR190562	ncRNA	fRNAdb	chrX	113585428	113585487	-
mmu_26238_PI428960544	8.36903	3.06506	FR035564	ncRNA	fRNAdb	chr2	72378051	72378110	+
A_30_P01018491	8.35818	3.06319	chr6:95418306-95424131_R	ncRNA		chr6	95422528	95422472	-
mmu_515_PI428960544	8.35456	3.06256	ENSMUST00000158240	ncRNA	Ensembl_transcript	chr6	141663302	141663612	-
mmu_8084_PI428960544	8.33781	3.05967	FR179446	ncRNA	fRNAdb	chr5	53037878	53039719	-
mmu_5618_PI428960544	8.28762	3.05096	FR009550	ncRNA	fRNAdb	chr3	132342842	132346798	-
mmu_2699_PI428960544	8.2846	3.05043	FR091691	ncRNA	fRNAdb	chr14	29231497	29233493	+
mmu_2504_PI428960544	8.27019	3.04792	FR025323	ncRNA	fRNAdb	chr18	31792919	31793861	-
mmu_17247_PI428960544	8.26905	3.04772	FR345211	ncRNA	fRNAdb	chr10	57229993	57232671	+
A_30_P01022080	8.25951	3.04606	chr17:22013350-22095775_F	ncRNA		chr17	22066264	22066324	+
mmu_6521_PI428960544	8.22179	3.03945	FR149580	ncRNA	fRNAdb	chrX	157240960	157245074	-
mmu_9151_PI428960544	8.21876	3.03892	FR139083	ncRNA	fRNAdb	chr13	91779217	91782218	+
mmu_22264_PI428960544	8.17958	3.03203	FR207099	ncRNA	fRNAdb	chr11	50718685	50729654	-
mmu_6643_PI428960544	8.15716	3.02807	FR114200	ncRNA	fRNAdb	chr17	66862355	66863940	-
mmu_14369_PI428960544	8.15636	3.02793	FR392713	ncRNA	fRNAdb	chr1	43104113	43105430	-
mmu_21046_PI428960544	8.12403	3.0222	FR285263	ncRNA	fRNAdb	chr14	4213721	4225825	+
mmu_1681_PI428990136	8.0906	3.01625	FR356488	ncRNA	fRNAdb	chr6	5227500	5230334	-
A_30_P01021583	8.09049	3.01623	chr14:65874977-65880202_F	ncRNA		chr14	65877264	65877324	+
A_30_P01019507	8.03296	3.00593	chr11:97457180-97487074_R	ncRNA		chr11	97484120	97484064	-
A_30_P01028662	8.01783	3.00321	chr4:126710640-126721240_F	ncRNA		chr4	126717264	126717320	+
A_30_P01025808	8.01113	3.00201	chr6:30983012-31009987_F	ncRNA		chr6	30999176	30999236	+
A_30_P01018606	8.00654	3.00118	chr8:57987539-57988398_F	ncRNA		chr8	57988172	57988232	+
mmu_3216_PI428960544	8.00287	3.00052	FR231835	ncRNA	fRNAdb	chr8	125428511	125430161	-
A_30_P01026356	8.00066	3.00012	chr15:5969454-5994540_F	ncRNA		chr15	5975138	5975197	+
mmu_24480_PI428960544	7.97268	2.99506	FR264195	ncRNA	fRNAdb	chr12	79689719	79689778	+
mmu_11458_PI428960544	7.95248	2.9914	FR118802	ncRNA	fRNAdb	chr15	26645337	26648516	-
mmu_29672_PI428960544	7.94934	2.99084	n282649	ncRNA	NONCODEv3.0	chr2	117075474	117085979	+
mmu_22569_PI428960544	7.94703	2.99042	FR090570	ncRNA	fRNAdb	chr7	103771371	103773020	+
mmu_7435_PI428960544	7.94525	2.99009	FR111250	ncRNA	fRNAdb	chr11	21141185	21145241	+
mmu_14875_PI428960544	7.94175	2.98946	FR019381	ncRNA	fRNAdb	chr2	121808950	121810176	+
A_30_P01029069	7.92969	2.98726	chr1:64686823-64728598_R	ncRNA		chr1	64699472	64699416	-
mmu_1934_PI428960544	7.92757	2.98688	ENSMUST00000169262	ncRNA	Ensembl_transcript	chr14	118652938	118653480	+
mmu_9191_PI428960544	7.91531	2.98465	FR392061	ncRNA	fRNAdb	chr2	76400522	76402128	+
A_30_P01032925	7.90146	2.98212	chr13:74642700-74701900_R	ncRNA		chr13	74643912	74643856	-
mmu_27784_PI428960544	7.89475	2.98089	FR158924	ncRNA	fRNAdb	chr2	91139240	91139299	-
mmu_27124_PI428960544	7.8547	2.97356	FR318633	ncRNA	fRNAdb	chr9	56266621	56270793	+
A_30_P01027150	7.8376	2.97041	chr14:73757550-73758159_R	ncRNA		chr14	73758048	73757992	-
A_30_P01029663	7.8238	2.96787	chr10:69667411-69678033_F	ncRNA		chr10	69677808	69677864	+
A_30_P01027022	7.81378	2.96602	chr17:22332475-22362150_F	ncRNA		chr17	22357240	22357300	+
A_30_P01025672	7.81109	2.96552	chr8:71938275-72113375_F	ncRNA		chr8	72105408	72105472	+
A_30_P01019807	7.80833	2.96501	chr17:32035750-32056000_R	ncRNA		chr17	32045044	32044984	-
mmu_10814_PI428960544	7.78804	2.96126	FR095126	ncRNA	fRNAdb	chr8	30192213	30195041	-
A_30_P01018498	7.77063	2.95803	chr1:141070245-141076841_F	ncRNA		chr1	141072320	141072368	+
mmu_26873_PI428960544	7.76501	2.95699	FR302760	ncRNA	fRNAdb	chr5	104929189	104930109	+
A_30_P01024603	7.7516	2.95449	chr8:60141721-60142223_F	ncRNA		chr8	60142040	60142100	+
mmu_12391_PI428960544	7.70742	2.94625	FR374425	ncRNA	fRNAdb	chr8	51044881	51044940	-
A_30_P01024905	7.67873	2.94087	chr13:65354264-65355011_F	ncRNA		chr13	65354764	65354824	+
A_30_P01023117	7.66844	2.93893	chr6:30983012-31009987_R	ncRNA		chr6	30999220	30999160	-
A_30_P01027915	7.65976	2.9373	chr19:54011403-54018978_F	ncRNA		chr19	54018160	54018216	+
A_30_P01028376	7.63978	2.93353	chr7:67001975-67050575_F	ncRNA		chr7	67004644	67004704	+
mmu_34574_PI428960544	7.63527	2.93268	XR_107937.1	ncRNA	RefSeq_noncoding RNA	chr7	119809137	119809196	-
A_30_P01021286	7.62745	2.9312	chr8:18895366-18925423_F	ncRNA		chr8	18918832	18918892	+
mmu_3952_PI428960544	7.60567	2.92708	FR229694	ncRNA	fRNAdb	chr10	43987549	43988140	-
mmu_2912_PI428960544	7.59312	2.92469	FR264179	ncRNA	fRNAdb	chr1	140966789	140969261	+
mmu_11605_PI428960544	7.58756	2.92364	FR356120	ncRNA	fRNAdb	chr9	96443295	96445315	+
A_30_P01027817	7.57735	2.92169	chr7:66926500-66952100_F	ncRNA		chr7	66930376	66930436	+
mmu_19917_PI428960544	7.55197	2.91685	FR113705	ncRNA	fRNAdb	chr15	78755384	78757127	-
mmu_9268_PI428960544	7.5433	2.9152	FR125856	ncRNA	fRNAdb	chr5	139057414	139060966	-
mmu_19801_PI428960544	7.51179	2.90916	FR299123	ncRNA	fRNAdb	chr1	174125582	174127457	+
A_30_P01023131	7.48771	2.90452	chr13:65354264-65355011_F	ncRNA		chr13	65354832	65354888	+
mmu_21544_PI428960544	7.4871	2.90441	FR134684	ncRNA	fRNAdb	chr12	84627901	84630729	-
A_30_P01023020	7.48684	2.90436	chr18:3003075-3016150_R	ncRNA		chr18	3005494	3005435	-
mmu_32586_PI428960544	7.47137	2.90137	n414382	ncRNA	NONCODEv3.0	chr11	69617170	69619540	+
mmu_29453_PI428960544	7.45527	2.89826	n279914	ncRNA	NONCODEv3.0	chr3	146304895	146314679	+
mmu_24635_PI428960544	7.45372	2.89796	FR210002	ncRNA	fRNAdb	chr5	3525611	3529438	+
A_30_P01024301	7.44631	2.89653	chr4:128727332-128735227_R	ncRNA		chr4	128728688	128728624	-
mmu_2996_PI428990136	7.43616	2.89456	FR110044	ncRNA	fRNAdb	chr4	53221554	53230729	-
mmu_31795_PI428960544	7.4169	2.89082	n343548	ncRNA	NONCODEv3.0	chr5	110425541	110436004	+
mmu_34346_PI428960544	7.4016	2.88784	XR_168445.1	ncRNA	RefSeq_noncoding RNA	chr8	19798491	19798550	+
A_30_P01026900	7.39048	2.88567	chr12:12916233-12919835_F	ncRNA		chr12	12919686	12919745	+
mmu_24004_PI428960544	7.38145	2.8839	FR400831	ncRNA	fRNAdb	chr19	11849346	11850968	+
mmu_16762_PI428960544	7.36827	2.88133	FR123101	ncRNA	fRNAdb	chr5	151960264	151964001	-
A_30_P01019238	7.35796	2.87931	chr18:90750100-90772025_R	ncRNA		chr18	90762528	90762464	-
mmu_30588_PI428960544	7.33775	2.87534	n292700	ncRNA	NONCODEv3.0	chr3	116671184	116687324	+
mmu_23940_PI428960544	7.33101	2.87401	FR390112	ncRNA	fRNAdb	chr8	39693678	39696128	-
A_30_P01029162	7.3257	2.87297	chr7:86680928-86700632_F	ncRNA		chr7	86700016	86700072	+
A_30_P01017507	7.32129	2.8721	chr8:119732348-119749198_F	ncRNA		chr8	119739744	119739800	+
mmu_7005_PI428960544	7.31805	2.87146	FR261367	ncRNA	fRNAdb	chrX	35878029	35878088	-
mmu_18404_PI428960544	7.31443	2.87074	FR065824	ncRNA	fRNAdb	chr1	24620813	24621651	-
A_30_P01022065	7.31083	2.87004	chr13:112337405-112356455_F	ncRNA		chr13	112351360	112351416	+
mmu_10360_PI428960544	7.28805	2.86553	FR173761	ncRNA	fRNAdb	chr9	100679207	100681111	+
mmu_21439_PI428960544	7.25824	2.85962	FR133324	ncRNA	fRNAdb	chr12	30485233	30486043	+
A_30_P01032006	7.24295	2.85658	chr8:74333475-74384150_F	ncRNA		chr8	74366912	74366976	+
mmu_18786_PI428960544	7.24233	2.85645	FR291117	ncRNA	fRNAdb	chr13	15818983	15821856	+
A_30_P01021070	7.21075	2.85015	chr5:35975265-35982561_R	ncRNA		chr5	35977104	35977044	-
A_30_P01030725	7.2048	2.84896	chr18:23922600-23937275_F	ncRNA		chr18	23930286	23930344	+
mmu_3623_PI428960544	7.20264	2.84853	FR386630	ncRNA	fRNAdb	chr10	73073369	73076878	+
mmu_11496_PI428960544	7.19195	2.84638	FR366264	ncRNA	fRNAdb	chr9	74885483	74886280	+
mmu_5770_PI428960544	7.19038	2.84607	FR278117	ncRNA	fRNAdb	chr6	53768736	53818177	+
mmu_6722_PI428960544	7.1893	2.84585	FR027608	ncRNA	fRNAdb	chr1	162007086	162010339	+
mmu_21803_PI428960544	7.18888	2.84577	FR290453	ncRNA	fRNAdb	chr1	55299045	55300659	+
mmu_3560_PI428980890	7.18691	2.84537	XR_106663.1	ncRNA	RefSeq_noncoding RNA	chr11	53378220	53378279	-
mmu_16603_PI428960544	7.17995	2.84397	FR274151	ncRNA	fRNAdb	chr9_random	44692	44751	+
mmu_7714_PI428960544	7.17333	2.84264	FR323026	ncRNA	fRNAdb	chr11	86553263	86554640	-
mmu_14233_PI428960544	7.17113	2.8422	FR049155	ncRNA	fRNAdb	chr6	48495300	48495359	+
A_30_P01021174	7.15596	2.83914	chr8:19678750-20038750_F	ncRNA		chr8	19889380	19889440	+
mmu_33606_PI428960544	7.14447	2.83683	n421673	ncRNA	NONCODEv3.0	chr7	31947376	31955660	+
mmu_1501_PI428994341	7.1399	2.8359	uc.159+	ncRNA	UCR	chr13	95472077	95472136	-
A_30_P01027419	7.11159	2.83017	chr11:48603904-48611829_F	ncRNA		chr11	48608536	48608596	+
mmu_26532_PI428960544	7.11121	2.8301	FR216698	ncRNA	fRNAdb	chr12	77468429	77469724	-
mmu_1385_PI428990136	7.10537	2.82891	FR156475	ncRNA	fRNAdb	chr7	53686855	53688722	+
A_30_P01032842	7.09173	2.82614	chr17:3206316-3208050_F	ncRNA		chr17	3207973	3208032	+
mmu_32381_PI428960544	7.08281	2.82432	n413628	ncRNA	NONCODEv3.0	chr3	96179568	96192787	-
mmu_15158_PI428960544	7.07905	2.82356	FR259793	ncRNA	fRNAdb	chr1	108436204	108438513	-
mmu_7438_PI428960544	7.06947	2.8216	FR027744	ncRNA	fRNAdb	chr17	33519932	33523082	-
mmu_24389_PI428960544	7.06343	2.82037	FR160510	ncRNA	fRNAdb	chr12	109217325	109219093	-
mmu_34542_PI428960544	7.06035	2.81974	XR_140619.1	ncRNA	RefSeq_noncoding RNA	chr4	76839067	76839126	-
mmu_33071_PI428960544	7.05579	2.81881	n416532	ncRNA	NONCODEv3.0	chr4	81711283	81748711	+
A_30_P01022906	7.0511	2.81785	chr11:69184157-69201732_F	ncRNA		chr11	69195944	69196000	+
A_30_P01023577	7.04406	2.81641	chr5:77188626-77219161_F	ncRNA		chr5	77218944	77219000	+
mmu_2437_PI428960544	7.04179	2.81594	FR332692	ncRNA	fRNAdb	chr5	66153610	66155276	-
mmu_28655_PI428960544	7.03555	2.81466	n268035	ncRNA	NONCODEv3.0	chr19	3388884	3391325	+
mmu_4191_PI428960544	7.03285	2.81411	FR283156	ncRNA	fRNAdb	chr7	148059739	148062252	-
A_30_P01029940	7.00967	2.80935	chr5:125078875-125098525_R	ncRNA		chr5	125083520	125083456	-
mmu_32440_PI428960544	6.99749	2.80684	n413950	ncRNA	NONCODEv3.0	chr7	5302142	5312283	+
mmu_21345_PI428960544	6.98746	2.80477	FR083183	ncRNA	fRNAdb	chr1	153292434	153294871	+
mmu_585_PI428980890	6.97937	2.8031	FR001084	ncRNA	fRNAdb	chr5	31871967	31873770	-
A_30_P01026803	6.97737	2.80268	chr2:177247075-177272025_R	ncRNA		chr2	177261744	177261680	-
A_30_P01020703	6.97614	2.80243	chr2:35828611-35838083_F	ncRNA		chr2	35833968	35834028	+
A_30_P01029571	6.97323	2.80183	chr17:8025086-8026227_R	ncRNA		chr17	8025146	8025087	-
mmu_16920_PI428960544	6.961	2.7993	FR336322	ncRNA	fRNAdb	chrX	162937749	162939559	-
mmu_25760_PI428960544	6.9563	2.79832	FR059845	ncRNA	fRNAdb	chr4	42755181	42755544	+
A_30_P01027290	6.95495	2.79804	chr1:193815525-193825775_R	ncRNA		chr1	193816784	193816720	-
mmu_21236_PI428960544	6.95142	2.79731	FR301567	ncRNA	fRNAdb	chr18	46433144	46435583	-
A_30_P01028290	6.94998	2.79701	chr8:19792940-19798868_F	ncRNA		chr8	19798494	19798552	+
mmu_30534_PI428960544	6.94911	2.79683	n292339	ncRNA	NONCODEv3.0	chr8	73034384	73036499	+
A_30_P01029554	6.93881	2.79469	chr6:50339188-50409363_R	ncRNA		chr6	50352352	50352292	-
mmu_14601_PI428960544	6.93801	2.79452	FR150024	ncRNA	fRNAdb	chr4	116043287	116044456	-
mmu_7559_PI428960544	6.93062	2.79298	FR097115	ncRNA	fRNAdb	chr15	38479098	38524689	-
mmu_31699_PI428960544	6.92589	2.792	n343341	ncRNA	NONCODEv3.0	chr7	148355134	148358870	-
mmu_21203_PI428960544	6.92365	2.79153	FR349566	ncRNA	fRNAdb	chr10	18463274	18557785	+
mmu_32901_PI428960544	6.92233	2.79126	n415657	ncRNA	NONCODEv3.0	chr3	83978559	83979115	+
mmu_6217_PI428960544	6.91399	2.78952	FR107595	ncRNA	fRNAdb	chr4	70196149	70197496	+
A_30_P01032835	6.90894	2.78846	chr9:65647428-65677119_R	ncRNA		chr9	65676880	65676820	-
A_30_P01021317	6.90803	2.78827	chr15:84737071-84753414_F	ncRNA		chr15	84748640	84748704	+
mmu_13123_PI428960544	6.90382	2.78739	FR250093	ncRNA	fRNAdb	chr2	101848602	101850456	+
mmu_929_PI428960544	6.9026	2.78714	ENSMUST00000158900	ncRNA	Ensembl_transcript	chr17	12963497	12963748	+
A_30_P01022047	6.89673	2.78591	chr12:12768528-12849976_F	ncRNA		chr12	12786287	12786346	+
mmu_27897_PI428960544	6.88295	2.78303	FR098525	ncRNA	fRNAdb	chr12	85739107	85740954	-
A_30_P01024918	6.87967	2.78234	chr4:101010948-101032148_F	ncRNA		chr4	101019000	101019064	+
mmu_24024_PI428960544	6.86469	2.7792	FR169665	ncRNA	fRNAdb	chr8	20009873	20011774	-
A_30_P01025325	6.84608	2.77528	chr6:89207813-89209131_R	ncRNA		chr6	89208896	89208832	-
mmu_24532_PI428960544	6.84421	2.77488	FR088430	ncRNA	fRNAdb	chr5	148050282	148050341	-
mmu_14334_PI428960544	6.84267	2.77456	FR205132	ncRNA	fRNAdb	chr8	90267418	90270892	-
A_30_P01032033	6.83761	2.77349	chr16:91174611-91200786_R	ncRNA		chr16	91189200	91189136	-
A_30_P01031800	6.83491	2.77292	chr15:83266264-83294664_F	ncRNA		chr15	83283360	83283416	+
mmu_1896_PI428990136	6.82784	2.77143	FR119046	ncRNA	fRNAdb	chr10	107618594	107621972	+
A_30_P01030104	6.81577	2.76888	chr15:83266264-83294664_R	ncRNA		chr15	83281040	83280984	-
mmu_31631_PI428960544	6.81391	2.76848	n343190	ncRNA	NONCODEv3.0	chr9	34925870	34931216	+
mmu_11921_PI428960544	6.79535	2.76455	FR380678	ncRNA	fRNAdb	chr4	46609965	46610786	-
mmu_23995_PI428960544	6.78393	2.76212	FR094951	ncRNA	fRNAdb	chrY	497515	499196	-
mmu_1193_PI428960544	6.78384	2.7621	ENSMUST00000151434	ncRNA	Ensembl_transcript	chr5	36801034	36807502	-
A_30_P01021835	6.78086	2.76147	chr7:91558475-91733625_R	ncRNA		chr7	91725640	91725576	-
mmu_35799_PI428960544	6.7806	2.76141	XR_142046.2	ncRNA	RefSeq_noncoding RNA	chr13	62338210	62338272	+
A_30_P01026591	6.77883	2.76104	chr11:99970341-99973420_R	ncRNA		chr11	99970704	99970648	-
mmu_3254_PI428960544	6.7783	2.76092	FR396145	ncRNA	fRNAdb	chr8	49560908	49563922	-
A_30_P01020395	6.77128	2.75943	chr8:19792940-19798868_F	ncRNA		chr8	19793528	19793588	+
mmu_16036_PI428960544	6.76838	2.75881	FR040626	ncRNA	fRNAdb	chr14	105509998	105512966	-
mmu_15227_PI428960544	6.76703	2.75852	FR013032	ncRNA	fRNAdb	chr2	75677185	75678782	+
mmu_6130_PI428960544	6.75478	2.75591	FR384187	ncRNA	fRNAdb	chr13	83333268	83333327	+
mmu_17096_PI428960544	6.75131	2.75517	FR388550	ncRNA	fRNAdb	chr11	29405419	29407950	+
mmu_20857_PI428960544	6.75111	2.75512	FR035180	ncRNA	fRNAdb	chr2	127028303	127028362	-
mmu_15197_PI428960544	6.72859	2.7503	FR303447	ncRNA	fRNAdb	chr1	33670602	33673677	-
A_30_P01021197	6.7199	2.74844	chr2:174088550-174109425_R	ncRNA		chr2	174098144	174098096	-
mmu_20514_PI428960544	6.71291	2.74694	FR074898	ncRNA	fRNAdb	chr3	58348410	58349059	+
mmu_26951_PI428960544	6.69938	2.74403	FR018897	ncRNA	fRNAdb	chr3	133127327	133129196	-
mmu_26738_PI428960544	6.69425	2.74292	FR277288	ncRNA	fRNAdb	chr12	104078500	104081483	-
A_30_P01027316	6.69385	2.74284	chr3:27837825-27880925_R	ncRNA		chr3	27851548	27851490	-
mmu_19296_PI428960544	6.68904	2.7418	FR202182	ncRNA	fRNAdb	chr5	19919732	19921648	+
mmu_35734_PI428960544	6.67147	2.738	NR_045434.1	ncRNA	RefSeq_noncoding RNA	chrX	11711575	11711634	-
mmu_20864_PI428960544	6.67099	2.7379	FR065887	ncRNA	fRNAdb	chr11	30006842	30008676	-
mmu_20035_PI428960544	6.66744	2.73713	FR303500	ncRNA	fRNAdb	chr10	63037253	63048389	+
mmu_12531_PI428960544	6.66739	2.73712	FR162885	ncRNA	fRNAdb	chr14	55620857	55620916	-
A_30_P01021895	6.64426	2.73211	chr10:98730529-98741718_F	ncRNA		chr10	98730544	98730608	+
mmu_23571_PI428960544	6.64085	2.73137	FR384135	ncRNA	fRNAdb	chr12	41839093	41843392	+
A_30_P01019322	6.63661	2.73045	chr9:96635508-96654148_R	ncRNA		chr9	96646968	96646912	-
mmu_29386_PI428960544	6.63115	2.72926	n278929	ncRNA	NONCODEv3.0	chrX	45554906	45561412	-
mmu_25551_PI428960544	6.62849	2.72868	FR264779	ncRNA	fRNAdb	chr1	33848977	33852316	-
mmu_32724_PI428960544	6.62463	2.72784	n415195	ncRNA	NONCODEv3.0	chr14	3518337	3539580	+
mmu_33330_PI428960544	6.62038	2.72691	n418432	ncRNA	NONCODEv3.0	chr15	46156104	46205445	+
mmu_13080_PI428960544	6.60571	2.72371	FR227085	ncRNA	fRNAdb	chr7	141105473	141107270	-
mmu_1708_PI428960544	6.60354	2.72324	ENSMUST00000141242	ncRNA	Ensembl_transcript	chr4	128314715	128315691	+
mmu_24545_PI428960544	6.58465	2.71911	FR322605	ncRNA	fRNAdb	chr18	33325879	33325938	+
A_30_P01023694	6.57583	2.71717	chr17:13227704-13229876_F	ncRNA		chr17	13227798	13227857	+
A_30_P01026191	6.55996	2.71369	chr14:115423660-115463160_R	ncRNA		chr14	115442520	115442464	-
A_30_P01019636	6.55083	2.71168	chr1:183783306-183834531_F	ncRNA		chr1	183833776	183833840	+
mmu_33221_PI428960544	6.5506	2.71163	n417536	ncRNA	NONCODEv3.0	chr12	22990696	23042588	+
mmu_13037_PI428960544	6.54721	2.71088	FR009524	ncRNA	fRNAdb	chr7	75355144	75357812	+
mmu_27062_PI428960544	6.53956	2.70919	FR298918	ncRNA	fRNAdb	chr8	84491144	84491203	+
mmu_34055_PI428960544	6.53772	2.70879	NR_045707.1	ncRNA	RefSeq_noncoding RNA	chr6	142781924	142781983	+
mmu_28979_PI428960544	6.52441	2.70585	n273133	ncRNA	NONCODEv3.0	chr15	79059840	79078390	+
mmu_13949_PI428960544	6.52313	2.70556	FR083926	ncRNA	fRNAdb	chr15	76599548	76599607	-
mmu_23677_PI428960544	6.51336	2.7034	FR360363	ncRNA	fRNAdb	chr19	42044418	42046468	-
mmu_16120_PI428960544	6.50993	2.70264	FR085356	ncRNA	fRNAdb	chr11	5655009	5657384	-
mmu_16956_PI428960544	6.50787	2.70218	FR378358	ncRNA	fRNAdb	chr6	62004821	62004880	+
mmu_11268_PI428960544	6.49233	2.69874	FR391663	ncRNA	fRNAdb	chr11	106245347	106249402	-
mmu_29733_PI428960544	6.48254	2.69656	n283759	ncRNA	NONCODEv3.0	chr12	88647497	88647631	-
A_30_P01022545	6.47305	2.69444	chr2:84427252-84428277_R	ncRNA		chr2	84427608	84427552	-
mmu_9506_PI428960544	6.46913	2.69357	FR208860	ncRNA	fRNAdb	chr6	38459962	38462754	+
mmu_5678_PI428960544	6.45412	2.69022	FR351934	ncRNA	fRNAdb	chr11	55911841	55911900	+
mmu_6303_PI428960544	6.45266	2.68989	FR320946	ncRNA	fRNAdb	chr4	48557356	48559740	+
mmu_17359_PI428960544	6.4522	2.68979	FR380325	ncRNA	fRNAdb	chr14	62024893	62028466	-
A_30_P01022572	6.4433	2.6878	chr13:75921214-75923024_F	ncRNA		chr13	75922944	75923000	+
mmu_7249_PI428960544	6.42012	2.6826	FR231278	ncRNA	fRNAdb	chr6	125426066	125428773	-
A_30_P01019386	6.40969	2.68025	chr16:25523780-25524279_R	ncRNA		chr16	25524074	25524016	-
mmu_16240_PI428960544	6.40888	2.68007	FR397404	ncRNA	fRNAdb	chr1	37356963	37359614	+
A_30_P01032093	6.40301	2.67875	chr5:22058025-22072475_R	ncRNA		chr5	22070584	22070524	-
A_30_P01024030	6.39747	2.6775	chr17:21785442-21801542_R	ncRNA		chr17	21798518	21798460	-
mmu_19422_PI428960544	6.38974	2.67576	FR087483	ncRNA	fRNAdb	chr11	7170353	7190377	-
mmu_14001_PI428960544	6.38926	2.67565	FR176327	ncRNA	fRNAdb	chr7	133811471	133812667	+
mmu_19391_PI428960544	6.38596	2.6749	FR255864	ncRNA	fRNAdb	chr10	96349962	96350021	-
A_30_P01020915	6.38203	2.67402	chrX:146945573-146950036_R	ncRNA		chrX	146949824	146949776	-
A_30_P01024647	6.3726	2.67188	chr4:135896689-135918414_R	ncRNA		chr4	135904560	135904496	-
A_30_P01021121	6.36669	2.67054	chr6:54592523-54593344_R	ncRNA		chr6	54592632	54592572	-
A_30_P01031748	6.35698	2.66834	chr14:20894857-20902507_R	ncRNA		chr14	20895062	20895004	-
mmu_19668_PI428960544	6.35537	2.66798	FR057721	ncRNA	fRNAdb	chr8	61365136	61366736	-
mmu_12107_PI428960544	6.35474	2.66783	FR399818	ncRNA	fRNAdb	chr11	102396349	102397954	-
mmu_14837_PI428960544	6.35149	2.6671	FR065367	ncRNA	fRNAdb	chr12	107686041	107687579	+
mmu_9540_PI428960544	6.34027	2.66454	FR090875	ncRNA	fRNAdb	chr11	41994475	41995380	-
mmu_20346_PI428960544	6.33844	2.66413	FR038766	ncRNA	fRNAdb	chr5	81531969	81533367	+
mmu_26885_PI428960544	6.33579	2.66352	FR243603	ncRNA	fRNAdb	chrX	78340513	78341232	+
mmu_26169_PI428960544	6.33505	2.66336	FR031074	ncRNA	fRNAdb	chr10	60909927	60913963	-
A_30_P01026412	6.30734	2.65703	chr1:81632600-81644175_F	ncRNA		chr1	81633152	81633208	+
A_30_P01018588	6.30536	2.65658	chr2:175640275-175701875_F	ncRNA		chr2	175691584	175691648	+
mmu_20399_PI428960544	6.29921	2.65517	FR040751	ncRNA	fRNAdb	chr7	138946792	138949502	-
mmu_20794_PI428960544	6.29182	2.65348	FR377787	ncRNA	fRNAdb	chr8	122470299	122471060	+
A_30_P01023670	6.28928	2.6529	chr6:149221500-149237350_F	ncRNA		chr6	149233952	149234016	+
mmu_6239_PI428960544	6.28788	2.65257	FR179068	ncRNA	fRNAdb	chr19	30134864	30136531	+
mmu_8562_PI428990136	6.28709	2.65239	NR_073014.1	ncRNA	RefSeq_noncoding RNA	chr7	20003249	20003308	-
mmu_24760_PI428960544	6.28363	2.6516	FR228651	ncRNA	fRNAdb	chr14	99483894	99498149	-
mmu_29357_PI428960544	6.28305	2.65146	n278653	ncRNA	NONCODEv3.0	chr7	13861305	13863785	-
A_30_P01022344	6.28166	2.65115	chr3:60288326-60288925_R	ncRNA		chr3	60288748	60288688	-
A_30_P01018724	6.27899	2.65053	chr18:57124435-57134910_R	ncRNA		chr18	57132576	57132520	-
A_30_P01018607	6.26389	2.64706	chr18:75513062-75523889_R	ncRNA		chr18	75518512	75518456	-
A_30_P01026928	6.25705	2.64548	chr3:65740585-65741001_F	ncRNA		chr3	65740872	65740932	+
mmu_25286_PI428960544	6.24511	2.64273	FR222765	ncRNA	fRNAdb	chr1	183864754	183867695	-
mmu_25496_PI428960544	6.23571	2.64055	FR247197	ncRNA	fRNAdb	chr8	89270072	89272315	+
mmu_10861_PI428960544	6.22851	2.63889	FR327671	ncRNA	fRNAdb	chr7	121994857	121998085	-
mmu_13983_PI428960544	6.2195	2.6368	FR239173	ncRNA	fRNAdb	chr14	100265401	100266079	-
A_30_P01024291	6.21408	2.63554	chr12:110074255-110075707_F	ncRNA		chr12	110074392	110074456	+
mmu_2169_PI428980890	6.20037	2.63235	ENSMUST00000137199	ncRNA	Ensembl_transcript	chr13	78338999	78339776	+
mmu_21330_PI428960544	6.19574	2.63128	FR339055	ncRNA	fRNAdb	chr6	94749425	94750430	-
A_30_P01032462	6.18778	2.62942	chr2:176134150-176152575_R	ncRNA		chr2	176142992	176142928	-
mmu_15547_PI428960544	6.17094	2.62549	FR349454	ncRNA	fRNAdb	chr4	52502961	52503020	+
mmu_31507_PI428960544	6.16568	2.62426	n297504	ncRNA	NONCODEv3.0	chr19	10945153	10945564	-
mmu_33644_PI428960544	6.16557	2.62423	n422292	ncRNA	NONCODEv3.0	chr8	99036239	99037504	+
A_30_P01019779	6.1648	2.62405	chr12:45418006-45418737_F	ncRNA		chr12	45418680	45418736	+
mmu_4702_PI428960544	6.1566	2.62213	FR142096	ncRNA	fRNAdb	chr4	48440600	48442103	-
mmu_9395_PI428960544	6.15514	2.62179	FR368574	ncRNA	fRNAdb	chr8	88078099	88079267	-
mmu_13764_PI428960544	6.15508	2.62178	FR344861	ncRNA	fRNAdb	chr17	45535807	45539070	-
mmu_12259_PI428960544	6.14758	2.62002	FR171433	ncRNA	fRNAdb	chr3	138203278	138204865	+
mmu_16426_PI428960544	6.13134	2.6162	FR279904	ncRNA	fRNAdb	chr14	32308299	32310164	+
mmu_16704_PI428960544	6.12929	2.61572	FR347640	ncRNA	fRNAdb	chr8	123088349	123090198	+
mmu_19039_PI428960544	6.12783	2.61538	FR001286	ncRNA	fRNAdb	chr11	25201260	25222784	+
mmu_9351_PI428960544	6.12642	2.61504	FR103057	ncRNA	fRNAdb	chrX	33727121	33728467	+
A_30_P01026916	6.11839	2.61315	chr12:77544397-77564122_R	ncRNA		chr12	77545632	77545576	-
A_30_P01019007	6.10701	2.61047	chr17:3004525-3086000_R	ncRNA		chr17	3045981	3045922	-
A_30_P01023582	6.10633	2.61031	chr1:135992981-135995736_R	ncRNA		chr1	135993536	135993472	-
mmu_28481_PI428960544	6.09693	2.60808	n266294	ncRNA	NONCODEv3.0	chr9	26956405	26958676	+
A_30_P01021613	6.09542	2.60773	chr12:110944403-110988678_F	ncRNA		chr12	110983688	110983744	+
mmu_31964_PI428960544	6.09328	2.60722	n343927	ncRNA	NONCODEv3.0	chr17	57231206	57241555	-
mmu_15877_PI428960544	6.09177	2.60686	FR059369	ncRNA	fRNAdb	chr1	37496227	37499341	-
mmu_27523_PI428960544	6.07715	2.6034	FR133606	ncRNA	fRNAdb	chr15	76307878	76311011	+
A_30_P01028627	6.07325	2.60247	chr15:63902437-63908787_F	ncRNA		chr15	63908500	63908560	+
mmu_18473_PI428960544	6.07093	2.60192	FR197061	ncRNA	fRNAdb	chr8	13120354	13121331	+
mmu_28467_PI428960544	6.06316	2.60007	n266183	ncRNA	NONCODEv3.0	chr18	36508416	36527909	+
mmu_8867_PI428990136	6.05276	2.59759	NR_045932.1	ncRNA	RefSeq_noncoding RNA	chr11	82755868	82755927	-
A_30_P01025448	6.0476	2.59636	chr7:99879368-99889978_F	ncRNA		chr7	99889824	99889880	+
mmu_28450_PI428960544	6.04675	2.59616	n266064	ncRNA	NONCODEv3.0	chrX	60668747	60670852	+
A_30_P01024740	6.04223	2.59508	chr2:174088550-174109425_F	ncRNA		chr2	174108608	174108656	+
mmu_15963_PI428960544	6.03967	2.59447	FR134464	ncRNA	fRNAdb	chr8	101569727	101569786	-
mmu_11977_PI428960544	6.03907	2.59433	FR267461	ncRNA	fRNAdb	chr12	41887667	41889786	+
A_30_P01020241	6.03238	2.59273	chr4:11899775-11931875_R	ncRNA		chr4	11921367	11921308	-
mmu_34695_PI428960544	6.02486	2.59093	XR_106830.1	ncRNA	RefSeq_noncoding RNA	chr13	120262626	120262685	-
mmu_2037_PI428960544	6.02191	2.59022	FR290494	ncRNA	fRNAdb	chr2	60441142	60442004	-
A_30_P01027570	6.01756	2.58918	chr5:108538417-108550517_F	ncRNA		chr5	108540168	108540224	+
mmu_15247_PI428960544	6.01708	2.58906	FR150975	ncRNA	fRNAdb	chr4	21654913	21656160	+
mmu_33411_PI428960544	6.01554	2.58869	n419543	ncRNA	NONCODEv3.0	chr19	20567204	20615867	+
A_30_P01031023	6.0116	2.58775	chr2:181024098-181039073_R	ncRNA		chr2	181026928	181026864	-
mmu_23913_PI428960544	6.00665	2.58656	FR030789	ncRNA	fRNAdb	chr10	58683682	58686429	-
A_30_P01026746	6.00518	2.58621	chr8:129336539-129400338_R	ncRNA		chr8	129338440	129338384	-
mmu_28849_PI428960544	5.99612	2.58403	n270936	ncRNA	NONCODEv3.0	chr11	103224892	103225963	+
mmu_24659_PI428960544	5.99555	2.58389	FR114000	ncRNA	fRNAdb	chr3	130264859	130266758	+
mmu_18436_PI428960544	5.9912	2.58285	FR229247	ncRNA	fRNAdb	chr6	33233426	33235700	+
A_30_P01030360	5.99063	2.58271	chr11:33414450-33450750_F	ncRNA		chr11	33450016	33450074	+
mmu_14187_PI428960544	5.97742	2.57952	FR316621	ncRNA	fRNAdb	chr11	62327258	62329531	+
mmu_6110_PI428960544	5.96918	2.57753	FR003959	ncRNA	fRNAdb	chr6	54852415	54855722	+
mmu_6499_PI428960544	5.96751	2.57713	FR110320	ncRNA	fRNAdb	chr16	21255305	21259161	+
mmu_13166_PI428960544	5.96668	2.57693	FR224953	ncRNA	fRNAdb	chr8	111482232	111482572	+
A_30_P01025581	5.96592	2.57674	chr2:174943325-174966675_F	ncRNA		chr2	174955472	174955536	+
mmu_7197_PI428960544	5.95466	2.57402	FR178628	ncRNA	fRNAdb	chr7	104797512	104800827	+
A_30_P01017899	5.95418	2.5739	chr7:69088784-69089906_R	ncRNA		chr7	69089328	69089264	-
mmu_5193_PI428960544	5.95076	2.57307	FR265400	ncRNA	fRNAdb	chr6	21802980	21808178	-
mmu_27793_PI428960544	5.94599	2.57192	FR291312	ncRNA	fRNAdb	chr5	75145907	75150463	+
mmu_6259_PI428960544	5.93914	2.57025	FR056144	ncRNA	fRNAdb	chr14	57673941	57676410	-
A_30_P01028473	5.93468	2.56917	chr3:84610558-84611133_R	ncRNA		chr3	84610696	84610632	-
mmu_4602_PI428960544	5.92995	2.56802	FR369567	ncRNA	fRNAdb	chr7	151670137	151672919	-
mmu_1168_PI428960544	5.92291	2.56631	ENSMUST00000140569	ncRNA	Ensembl_transcript	chr12	33796827	33823810	+
mmu_13795_PI428960544	5.91706	2.56488	FR072768	ncRNA	fRNAdb	chr18	54928037	54983443	-
A_30_P01022647	5.90911	2.56294	chr15:32705156-32729116_R	ncRNA		chr15	32708928	32708868	-
A_30_P01019700	5.90034	2.5608	chr18:3003075-3016150_F	ncRNA		chr18	3005674	3005733	+
mmu_5157_PI428960544	5.89889	2.56044	FR401627	ncRNA	fRNAdb	chr19	47581899	47582992	-
mmu_10797_PI428960544	5.89692	2.55996	FR060375	ncRNA	fRNAdb	chr11	94481866	94483250	-
A_30_P01021784	5.88478	2.55699	chr10:6081900-6105500_F	ncRNA		chr10	6094250	6094309	+
A_30_P01021321	5.88062	2.55597	chr1:94077221-94091396_F	ncRNA		chr1	94090392	94090448	+
A_30_P01031319	5.87582	2.55479	chr7:6210340-6229115_R	ncRNA		chr7	6228207	6228148	-
mmu_8311_PI428960544	5.87268	2.55402	FR363453	ncRNA	fRNAdb	chr4	11427583	11430484	+
mmu_6735_PI428960544	5.87139	2.5537	FR368214	ncRNA	fRNAdb	chr16	32454720	32454779	-
A_30_P01029588	5.87094	2.55359	chr11:5377054-5377725_R	ncRNA		chr11	5377391	5377332	-
mmu_31381_PI428960544	5.87002	2.55337	n296978	ncRNA	NONCODEv3.0	chr6	83711752	83712502	-
A_30_P01024560	5.86834	2.55295	chr16:77682803-77708453_F	ncRNA		chr16	77690976	77691032	+
A_30_P01030026	5.86573	2.55231	chr14:20893694-20903726_F	ncRNA		chr14	20899008	20899068	+
mmu_1038_PI428960544	5.86286	2.5516	ENSMUST00000159157	ncRNA	Ensembl_transcript	chr1	162965297	162967187	+
mmu_32862_PI428960544	5.86096	2.55114	n415435	ncRNA	NONCODEv3.0	chr1	34690379	34693055	-
mmu_19622_PI428960544	5.8518	2.54888	FR386195	ncRNA	fRNAdb	chr17	91488232	91492076	-
mmu_12449_PI428960544	5.84915	2.54823	FR156777	ncRNA	fRNAdb	chr9_random	190231	190290	-
A_30_P01032222	5.84877	2.54813	chr2:174088550-174109425_F	ncRNA		chr2	174107728	174107792	+
A_30_P01025557	5.84609	2.54747	chr19:12079745-12088620_F	ncRNA		chr19	12086001	12086060	+
mmu_9822_PI428960544	5.84112	2.54624	FR014900	ncRNA	fRNAdb	chr8	72815793	72816607	+
mmu_17446_PI428960544	5.8357	2.54491	FR191990	ncRNA	fRNAdb	chr4	137562748	137564251	+
mmu_33184_PI428960544	5.83243	2.5441	n417406	ncRNA	NONCODEv3.0	chr11	95630629	95633172	+
mmu_21875_PI428960544	5.83207	2.54401	FR086775	ncRNA	fRNAdb	chr9	53186506	53189255	+
A_30_P01027013	5.83049	2.54362	chr11:68200716-68214458_F	ncRNA		chr11	68211680	68211744	+
mmu_11941_PI428960544	5.83007	2.54351	FR342190	ncRNA	fRNAdb	chr11	50608918	50611840	+
mmu_9429_PI428960544	5.81883	2.54073	FR272858	ncRNA	fRNAdb	chr2	180105596	180121156	-
A_30_P01024593	5.81762	2.54043	chr8:74474913-74494232_F	ncRNA		chr8	74493888	74493952	+
mmu_23613_PI428960544	5.8168	2.54022	FR062066	ncRNA	fRNAdb	chr9	116703498	116704326	-
A_30_P01017801	5.81602	2.54003	chr4:11899775-11931875_R	ncRNA		chr4	11921278	11921219	-
mmu_2367_PI428980890	5.79845	2.53567	ENSMUST00000098305	ncRNA	Ensembl_transcript	chr7	99886168	99889978	-
mmu_20372_PI428960544	5.79637	2.53515	FR362766	ncRNA	fRNAdb	chr4	153651616	153654706	+
mmu_9286_PI428960544	5.79306	2.53433	FR350952	ncRNA	fRNAdb	chr5	54299909	54299968	+
mmu_23506_PI428960544	5.79219	2.53411	FR190119	ncRNA	fRNAdb	chr5	94975389	94975448	+
mmu_338_PI428960544	5.78864	2.53322	ENSMUST00000143993	ncRNA	Ensembl_transcript	chr2	113839480	113843249	+
mmu_18696_PI428960544	5.78608	2.53259	FR163410	ncRNA	fRNAdb	chr15	98813778	98814838	+
mmu_7973_PI428960544	5.78216	2.53161	FR307148	ncRNA	fRNAdb	chr10	82082602	82085856	-
mmu_14041_PI428960544	5.77766	2.53049	FR293236	ncRNA	fRNAdb	chr4	151413860	151420594	+
A_30_P01018157	5.77468	2.52974	chrX:148819227-148844227_R	ncRNA		chrX	148835152	148835088	-
mmu_12879_PI428960544	5.77444	2.52968	FR168142	ncRNA	fRNAdb	chr4	136133282	136135912	-
mmu_20262_PI428960544	5.77057	2.52871	FR134611	ncRNA	fRNAdb	chr8	81743179	81743238	+
mmu_26523_PI428960544	5.76606	2.52759	FR341386	ncRNA	fRNAdb	chr14	122933681	122935852	+
mmu_3653_PI428960544	5.76577	2.52751	FR199548	ncRNA	fRNAdb	chr16	98091218	98144216	-
mmu_30723_PI428960544	5.76088	2.52629	n293529	ncRNA	NONCODEv3.0	chr2	103603866	103609654	-
A_30_P01024265	5.7532	2.52437	chr9:88575075-88611650_F	ncRNA		chr9	88610392	88610448	+
mmu_3899_PI428990136	5.7531	2.52434	FR068093	ncRNA	fRNAdb	chr16	18332782	18334811	-
mmu_32275_PI428960544	5.74694	2.52279	n412429	ncRNA	NONCODEv3.0	chr3	35898754	35905829	+
A_30_P01023956	5.74591	2.52253	chr3:65460193-65460769_R	ncRNA		chr3	65460320	65460260	-
mmu_12170_PI428960544	5.74249	2.52168	FR306803	ncRNA	fRNAdb	chr8	126155114	126158171	+
mmu_30934_PI428960544	5.73806	2.52056	n294956	ncRNA	NONCODEv3.0	chr14	64283284	64285017	+
A_30_P01027026	5.73614	2.52008	chr4:146345650-146356650_R	ncRNA		chr4	146348112	146348064	-
A_30_P01021560	5.73563	2.51995	chr16:3337275-3355950_F	ncRNA		chr16	3350651	3350710	+
A_30_P01030872	5.73143	2.5189	chr2:35829956-35830757_R	ncRNA		chr2	35830504	35830444	-
A_30_P01020099	5.73103	2.51879	chr5:122047900-122065325_F	ncRNA		chr5	122060120	122060176	+
mmu_29561_PI428960544	5.71983	2.51597	n281115	ncRNA	NONCODEv3.0	chr11	58779249	58791552	-
A_30_P01022730	5.71382	2.51445	chr14:115423660-115463160_F	ncRNA		chr14	115446240	115446296	+
A_30_P01019039	5.71237	2.51409	chr13:94198298-94198965_R	ncRNA		chr13	94198608	94198552	-
mmu_11002_PI428960544	5.70705	2.51275	FR328794	ncRNA	fRNAdb	chr14	75926870	75929509	+
mmu_11158_PI428960544	5.70434	2.51206	FR082107	ncRNA	fRNAdb	chr2	134424738	134469868	-
A_30_P01027289	5.70422	2.51203	chr17:13220550-13236900_F	ncRNA		chr17	13227661	13227720	+
mmu_21230_PI428960544	5.69394	2.50943	FR320247	ncRNA	fRNAdb	chr15	98369121	98371046	-
mmu_7591_PI428990136	5.69281	2.50914	n415135	ncRNA	NONCODEv3.0	chr4	9697731	9750558	+
mmu_9941_PI428960544	5.68656	2.50756	FR167875	ncRNA	fRNAdb	chr19	7539824	7543873	-
mmu_11313_PI428960544	5.6849	2.50713	FR350669	ncRNA	fRNAdb	chr18	56947861	56951208	-
mmu_2558_PI428960544	5.66248	2.50143	FR031333	ncRNA	fRNAdb	chr11	59320169	59323657	+
A_30_P01027204	5.65844	2.5004	chr14:43408099-43415349_F	ncRNA		chr14	43408252	43408312	+
mmu_10482_PI428960544	5.65678	2.49998	FR091927	ncRNA	fRNAdb	chr3	123210676	123210735	-
mmu_30086_PI428960544	5.64638	2.49733	n288787	ncRNA	NONCODEv3.0	chr17	79049250	79051415	-
A_30_P01026280	5.64614	2.49727	chr3:87757295-87774970_F	ncRNA		chr3	87772544	87772608	+
A_30_P01022627	5.64411	2.49675	chr15:66682293-66722977_R	ncRNA		chr15	66716232	66716172	-
A_30_P01029840	5.64202	2.49621	chr17:46058814-46059304_F	ncRNA		chr17	46059160	46059220	+
A_30_P01033664	5.64114	2.49599	chr19:23264899-23268776_R	ncRNA		chr19	23265484	23265424	-
mmu_22121_PI428960544	5.64066	2.49586	FR127533	ncRNA	fRNAdb	chr6	71055601	71056505	-
mmu_18544_PI428960544	5.63552	2.49455	FR008450	ncRNA	fRNAdb	chr17	16025587	16025646	-
mmu_11564_PI428960544	5.63481	2.49437	FR362354	ncRNA	fRNAdb	chr2	28508456	28510137	+
mmu_23715_PI428960544	5.63014	2.49317	FR194535	ncRNA	fRNAdb	chr16	31845787	31846454	+
mmu_12658_PI428960544	5.6281	2.49265	FR257306	ncRNA	fRNAdb	chr7	140066741	140068849	+
A_30_P01021361	5.62439	2.4917	chr5:88995039-89009064_R	ncRNA		chr5	89002000	89001944	-
mmu_16750_PI428960544	5.62057	2.49072	FR064436	ncRNA	fRNAdb	chr16	38244585	38246165	+
mmu_33148_PI428960544	5.61083	2.48821	n417109	ncRNA	NONCODEv3.0	chr10	80828598	80828968	-
A_30_P01029617	5.6001	2.48545	chr7:50403100-50418175_R	ncRNA		chr7	50408608	50408548	-
A_30_P01029520	5.59527	2.48421	chr9:58301467-58323783_R	ncRNA		chr9	58303112	58303056	-
mmu_23965_PI428960544	5.59131	2.48319	FR190657	ncRNA	fRNAdb	chr11	88028849	88029514	+
mmu_16432_PI428960544	5.59081	2.48306	FR032786	ncRNA	fRNAdb	chr4	28855268	28856188	+
A_30_P01029515	5.58967	2.48276	chr9:40031056-40031687_R	ncRNA		chr9	40031356	40031296	-
mmu_7356_PI428960544	5.58092	2.4805	FR186515	ncRNA	fRNAdb	chr1	154964461	154966277	+
mmu_15395_PI428960544	5.57386	2.47868	FR002904	ncRNA	fRNAdb	chr2	83505652	83507604	+
A_30_P01031438	5.57352	2.47859	chr2:176583825-176714400_F	ncRNA		chr2	176696272	176696336	+
mmu_12692_PI428960544	5.56735	2.47699	FR251352	ncRNA	fRNAdb	chr6	40287614	40293018	+
mmu_26015_PI428960544	5.56407	2.47614	FR151291	ncRNA	fRNAdb
mmu_33569_PI428960544	5.56123	2.4754	n421245	ncRNA	NONCODEv3.0	chr6	31116025	31168433	-
mmu_12629_PI428960544	5.55371	2.47345	FR386748	ncRNA	fRNAdb	chr8	68553582	68556425	+
mmu_33686_PI428960544	5.55352	2.4734	n422895	ncRNA	NONCODEv3.0	chrM	5326	6938	+
A_30_P01021274	5.55259	2.47316	chr11:5387350-5403150_R	ncRNA		chr11	5395054	5394995	-
mmu_8032_PI428960544	5.54995	2.47248	FR101214	ncRNA	fRNAdb	chr2	165684016	165685766	-
A_30_P01031243	5.54952	2.47236	chr9:75316023-75344401_R	ncRNA		chr9	75333648	75333584	-
A_30_P01021267	5.54916	2.47227	chr8:27133090-27133734_R	ncRNA		chr8	27133192	27133132	-
mmu_12873_PI428960544	5.54269	2.47059	FR092694	ncRNA	fRNAdb	chr9	95464522	95467281	+
mmu_414_PI428960544	5.53615	2.46888	ENSMUST00000149661	ncRNA	Ensembl_transcript	chr13	112640524	112642830	-
mmu_31844_PI428960544	5.53273	2.46799	n343654	ncRNA	NONCODEv3.0	chr3	30445592	30452705	-
mmu_28595_PI428960544	5.52928	2.46709	n267169	ncRNA	NONCODEv3.0	chr2	3421804	3430015	-
A_30_P01024373	5.5271	2.46652	chr15:51829797-51844247_F	ncRNA		chr15	51831928	51831984	+
A_30_P01028927	5.51831	2.46423	chrX:90997595-91009570_R	ncRNA		chrX	91000640	91000576	-
mmu_18609_PI428960544	5.5149	2.46333	FR262185	ncRNA	fRNAdb	chr19	10822526	10831261	+
A_30_P01024399	5.51467	2.46327	chr12:88216358-88221647_R	ncRNA		chr12	88216648	88216592	-
mmu_35094_PI428960544	5.51466	2.46327	NR_045510.1	ncRNA	RefSeq_noncoding RNA	chr15	87589691	87589750	+
mmu_30537_PI428960544	5.51097	2.46231	n292358	ncRNA	NONCODEv3.0	chr5	37139856	37141676	+
A_30_P01019719	5.50497	2.46074	chr17:15357376-15385701_R	ncRNA		chr17	15373354	15373295	-
mmu_28240_PI428960544	5.50321	2.46027	n264596	ncRNA	NONCODEv3.0	chr5	31916344	31957234	+
A_30_P01022781	5.49957	2.45932	chr6:116092274-116144199_R	ncRNA		chr6	116142832	116142768	-
mmu_5182_PI428960544	5.48932	2.45663	FR008176	ncRNA	fRNAdb	chr13	114513181	114513240	+
mmu_12563_PI428960544	5.48834	2.45637	FR059213	ncRNA	fRNAdb	chr1	65074293	65075051	-
mmu_29128_PI428960544	5.4836	2.45512	n275127	ncRNA	NONCODEv3.0	chr18	33596675	33623088	-
mmu_27545_PI428960544	5.48158	2.45459	FR057105	ncRNA	fRNAdb	chr19	36992044	36992893	-
mmu_7544_PI428960544	5.48155	2.45458	FR356998	ncRNA	fRNAdb	chr16	16909392	16909983	-
A_30_P01017834	5.47949	2.45404	chr5:15146475-15170100_F	ncRNA		chr5	15168385	15168444	+
mmu_30104_PI428960544	5.47932	2.454	n288980	ncRNA	NONCODEv3.0	chr8	37520601	37576010	+
mmu_31819_PI428960544	5.47552	2.453	n343608	ncRNA	NONCODEv3.0	chr4	129637962	129642373	+
mmu_18182_PI428960544	5.47368	2.45251	FR125510	ncRNA	fRNAdb	chr15	93108828	93111247	-
A_30_P01020735	5.46739	2.45085	chr12:53669892-53710742_R	ncRNA		chr12	53669956	53669896	-
A_30_P01022871	5.46467	2.45014	chr16:46384974-46391331_F	ncRNA		chr16	46389528	46389584	+
mmu_12485_PI428960544	5.4592	2.44869	FR326673	ncRNA	fRNAdb	chr4	146392343	146733262	-
mmu_23867_PI428960544	5.45584	2.4478	FR090056	ncRNA	fRNAdb	chr17	30559682	30561386	-
mmu_29474_PI428960544	5.44909	2.44601	n280125	ncRNA	NONCODEv3.0	chr1	51532435	51535243	-
A_30_P01017967	5.44543	2.44505	chr3:100363012-100369971_F	ncRNA		chr3	100369856	100369912	+
mmu_8852_PI428960544	5.44518	2.44498	FR350067	ncRNA	fRNAdb	chr9	42853922	42859081	-
mmu_8929_PI428960544	5.43408	2.44203	FR178497	ncRNA	fRNAdb	chr16	48924559	48927989	-
mmu_17745_PI428960544	5.43407	2.44203	FR229983	ncRNA	fRNAdb	chr17	15174000	15174572	+
A_30_P01021341	5.43107	2.44124	chr3:27837825-27880925_F	ncRNA		chr3	27851540	27851600	+
A_30_P01028114	5.42797	2.44041	chr4:155560050-155570900_F	ncRNA		chr4	155566064	155566112	+
mmu_21001_PI428960544	5.42058	2.43845	FR207562	ncRNA	fRNAdb	chr5	115489778	115491093	+
A_30_P01021118	5.41952	2.43817	chr3:51004595-51005002_R	ncRNA		chr3	51004872	51004816	-
A_30_P01024272	5.41728	2.43757	chr2:174088550-174109425_F	ncRNA		chr2	174096800	174096864	+
mmu_12684_PI428960544	5.40552	2.43443	FR291260	ncRNA	fRNAdb	chr4	135913584	135915355	+
A_30_P01018363	5.40285	2.43372	chr12:21381390-21381723_F	ncRNA		chr12	21381664	21381724	+
mmu_17763_PI428960544	5.39853	2.43257	FR315068	ncRNA	fRNAdb	chr5	140788396	140790165	-
mmu_28656_PI428960544	5.39244	2.43094	n268045	ncRNA	NONCODEv3.0	chr15	33613634	33617573	-
mmu_33080_PI428960544	5.39233	2.43091	n416567	ncRNA	NONCODEv3.0	chr8	60130549	60142227	+
mmu_5784_PI428960544	5.3826	2.4283	FR040731	ncRNA	fRNAdb	chr5	136742283	136743486	-
A_30_P01019411	5.38145	2.428	chr4:54851872-54866706_R	ncRNA		chr4	54866160	54866100	-
mmu_25316_PI428960544	5.3811	2.4279	FR280038	ncRNA	fRNAdb	chr4	44930571	44932668	+
A_30_P01032382	5.37803	2.42708	chr5:35975265-35982561_R	ncRNA		chr5	35976996	35976936	-
A_30_P01018810	5.37214	2.4255	chr2:119412770-119435110_R	ncRNA		chr2	119426344	119426288	-
A_30_P01027734	5.36986	2.42489	chr16:4525147-4542122_F	ncRNA		chr16	4541522	4541581	+
mmu_19656_PI428960544	5.36623	2.42391	FR170533	ncRNA	fRNAdb	chr8	107786169	107788503	-
mmu_1389_PI428960544	5.36224	2.42284	ENSMUST00000138819	ncRNA	Ensembl_transcript	chr11	66815588	66825127	+
mmu_26764_PI428960544	5.36202	2.42278	FR204043	ncRNA	fRNAdb	chr9	37079619	37083017	-
mmu_26218_PI428960544	5.3602	2.42229	FR353068	ncRNA	fRNAdb	chr8	48269364	48271586	-
mmu_3381_PI428960544	5.35962	2.42213	FR317986	ncRNA	fRNAdb	chr4	11083590	11093547	+
mmu_19380_PI428960544	5.35932	2.42205	FR130926	ncRNA	fRNAdb	chr17	81997495	82001819	-
mmu_4978_PI428960544	5.35783	2.42165	FR275381	ncRNA	fRNAdb	chr8	46638445	46640894	+
A_30_P01026258	5.35042	2.41965	chr16:44717531-44724206_F	ncRNA		chr16	44719596	44719656	+
A_30_P01020853	5.34663	2.41863	chr13:52678544-52680308_F	ncRNA		chr13	52680036	52680096	+
mmu_3576_PI428960544	5.34256	2.41753	FR226991	ncRNA	fRNAdb	chr7	53137300	53138620	+
mmu_3775_PI428960544	5.33996	2.41683	FR386117	ncRNA	fRNAdb	chr2	60081125	60086014	+
A_30_P01026202	5.33867	2.41648	chr1:85117750-85129200_R	ncRNA		chr1	85119408	85119352	-
mmu_22916_PI428960544	5.33725	2.4161	FR221294	ncRNA	fRNAdb	chr2	163466762	163467873	-
A_30_P01028205	5.33472	2.41541	chr2:175640275-175701875_F	ncRNA		chr2	175662368	175662432	+
mmu_12636_PI428960544	5.33461	2.41538	FR032587	ncRNA	fRNAdb	chr8	83343219	83344802	-
A_30_P01024475	5.3286	2.41376	chr8:41941084-41947630_R	ncRNA		chr8	41941376	41941316	-
mmu_23345_PI428960544	5.32814	2.41363	FR043102	ncRNA	fRNAdb	chr2	147025135	147026020	+
mmu_34441_PI428960544	5.31667	2.41052	XR_141667.1	ncRNA	RefSeq_noncoding RNA	chr12	83719883	83719942	+
mmu_7431_PI428960544	5.31621	2.4104	FR113985	ncRNA	fRNAdb	chr3	98856189	98857667	+
A_30_P01023473	5.31306	2.40954	chr6:146495264-146495602_R	ncRNA		chr6	146495328	146495264	-
mmu_29520_PI428960544	5.31219	2.40931	n280599	ncRNA	NONCODEv3.0	chr2	37287690	37290237	-
mmu_12670_PI428960544	5.31203	2.40926	FR359860	ncRNA	fRNAdb	chr4	139175106	139176296	+
mmu_1303_PI428960544	5.30958	2.4086	ENSMUST00000157701	ncRNA	Ensembl_transcript	chr17	33093555	33093829	-
mmu_16322_PI428960544	5.30529	2.40743	FR386672	ncRNA	fRNAdb	chr12	117294662	117296890	+
mmu_25515_PI428960544	5.30483	2.40731	FR229170	ncRNA	fRNAdb	chrX	91977849	91977908	+
mmu_5584_PI428960544	5.2985	2.40558	FR223858	ncRNA	fRNAdb	chr2	38924647	38927044	-
mmu_28856_PI428960544	5.29695	2.40516	n271002	ncRNA	NONCODEv3.0	chr10	110731715	110734303	+
mmu_18149_PI428960544	5.29242	2.40393	FR268366	ncRNA	fRNAdb	chr10	108215366	108219929	+
mmu_15279_PI428960544	5.29185	2.40377	FR225956	ncRNA	fRNAdb	chr4	136028974	136031276	+
mmu_25325_PI428960544	5.28811	2.40275	FR316515	ncRNA	fRNAdb	chr19	43805906	43807169	+
A_30_P01021876	5.28627	2.40225	chr16:9249688-9275013_F	ncRNA		chr16	9259467	9259526	+
A_30_P01025563	5.28528	2.40198	chr12:110738120-110769295_F	ncRNA		chr12	110749920	110749984	+
mmu_33078_PI428960544	5.28368	2.40154	n416557	ncRNA	NONCODEv3.0	chr5	73659818	73675423	-
A_30_P01028249	5.2817	2.401	chr15:59130091-59131239_R	ncRNA		chr15	59130288	59130228	-
mmu_32825_PI428960544	5.28121	2.40087	n415381	ncRNA	NONCODEv3.0	chr14	21365514	21389902	+
mmu_4994_PI428960544	5.27406	2.39891	FR055262	ncRNA	fRNAdb	chr1	66797414	66799142	-
mmu_532_PI428960544	5.27191	2.39832	ENSMUST00000139272	ncRNA	Ensembl_transcript	chr4	89088539	89130178	+
mmu_35461_PI428960544	5.27139	2.39818	XR_105205.1	ncRNA	RefSeq_noncoding RNA	chr8	28721566	28721625	+
mmu_21309_PI428960544	5.27076	2.39801	FR312617	ncRNA	fRNAdb	chr14	102323630	102327625	+
mmu_4227_PI428960544	5.27017	2.39785	FR104363	ncRNA	fRNAdb	chr6	47171088	47171826	+
A_30_P01020617	5.2621	2.39564	chr14:78214602-78226287_F	ncRNA		chr14	78226224	78226288	+
A_30_P01029673	5.26187	2.39558	chr11:69188111-69188571_R	ncRNA		chr11	69188424	69188368	-
mmu_34808_PI428960544	5.2615	2.39547	XR_168861.1	ncRNA	RefSeq_noncoding RNA	chr5	126432945	126433003	+
mmu_2794_PI428960544	5.25915	2.39483	FR302248	ncRNA	fRNAdb	chr12	41851948	41856262	+
mmu_33216_PI428960544	5.25679	2.39418	n417513	ncRNA	NONCODEv3.0	chr12	3803311	3806221	-
mmu_7548_PI428960544	5.25154	2.39274	FR215141	ncRNA	fRNAdb	chr5	130226023	130228432	+
mmu_32992_PI428960544	5.25012	2.39235	n416159	ncRNA	NONCODEv3.0	chrX	148729370	148762036	-
mmu_20491_PI428960544	5.24948	2.39218	FR067967	ncRNA	fRNAdb	chr8	3367587	3371239	+
mmu_30495_PI428960544	5.24894	2.39203	n292117	ncRNA	NONCODEv3.0	chr8	35095915	35097672	-
mmu_28583_PI428960544	5.24179	2.39006	n266939	ncRNA	NONCODEv3.0	chr16	94081895	94084111	-
mmu_26750_PI428960544	5.24148	2.38997	FR248575	ncRNA	fRNAdb	chr13	34182740	34182799	+
A_30_P01028241	5.22491	2.38541	chr2:132079092-132087069_R	ncRNA		chr2	132086584	132086520	-
mmu_3418_PI428960544	5.22017	2.3841	FR190517	ncRNA	fRNAdb	chr7	64977811	64978695	+
mmu_19337_PI428960544	5.21749	2.38336	FR102726	ncRNA	fRNAdb	chr4	58925764	58929331	+
mmu_13577_PI428960544	5.21662	2.38312	FR198208	ncRNA	fRNAdb	chrX	166268450	166269970	+
A_30_P01026348	5.21582	2.38289	chr15:60656586-60685333_R	ncRNA		chr15	60656776	60656716	-
A_30_P01031102	5.21366	2.3823	chr8:19887285-19889397_R	ncRNA		chr8	19887432	19887372	-
A_30_P01019397	5.21097	2.38155	chr12:3406750-3425850_R	ncRNA		chr12	3409461	3409402	-
A_30_P01019112	5.20883	2.38096	chr14:55671783-55680316_R	ncRNA		chr14	55679336	55679276	-
A_30_P01020377	5.20566	2.38008	chr17:32229024-32229663_F	ncRNA		chr17	32229244	32229304	+
mmu_11601_PI428960544	5.20217	2.37911	FR185213	ncRNA	fRNAdb	chr19	29796955	29797879	-
mmu_1780_PI428960544	5.20108	2.37881	ENSMUST00000154354	ncRNA	Ensembl_transcript	chr11	59013338	59015887	-
mmu_2623_PI428960544	5.20081	2.37874	FR184501	ncRNA	fRNAdb	chr5	146006047	146008174	+
A_30_P01024803	5.19606	2.37742	chr2:104590593-104606218_F	ncRNA		chr2	104599208	104599264	+
mmu_25235_PI428960544	5.19384	2.3768	FR108214	ncRNA	fRNAdb	chr16	64823450	64824635	-
A_30_P01024879	5.19369	2.37676	chr17:95150800-95180650_R	ncRNA		chr17	95160656	95160600	-
A_30_P01020072	5.19201	2.37629	chr7:128341797-128414692_R	ncRNA		chr7	128366464	128366408	-
A_30_P01030351	5.18701	2.3749	chr2:143988645-143993945_R	ncRNA		chr2	143990800	143990752	-
A_30_P01028518	5.1844	2.37418	chr9:114412295-114418384_R	ncRNA		chr9	114416536	114416480	-
mmu_15378_PI428960544	5.18028	2.37303	FR121659	ncRNA	fRNAdb	chr17	83832660	83835360	+
mmu_13318_PI428960544	5.17965	2.37285	FR311344	ncRNA	fRNAdb	chr11	98412705	98413790	+
A_30_P01022331	5.17917	2.37272	chr9:7214754-7225700_F	ncRNA		chr9	7219695	7219754	+
mmu_4263_PI428960544	5.17822	2.37246	FR063150	ncRNA	fRNAdb	chr9	21819630	21820861	-
A_30_P01028818	5.17754	2.37227	chr14:28231577-28242027_F	ncRNA		chr14	28241312	28241372	+
mmu_34024_PI428960544	5.177	2.37212	NR_040517.1	ncRNA	RefSeq_noncoding RNA	chr2	134995593	134995652	-
mmu_15346_PI428960544	5.17624	2.3719	FR122462	ncRNA	fRNAdb	chr7	123480353	123482147	+
mmu_16909_PI428960544	5.16919	2.36994	FR043940	ncRNA	fRNAdb	chr2	68856152	68859924	+
mmu_12307_PI428960544	5.15652	2.3664	FR003574	ncRNA	fRNAdb	chr2	80490342	80492330	+
A_30_P01019854	5.15561	2.36614	chr17:6306310-6311805_F	ncRNA		chr17	6308657	6308716	+
mmu_25097_PI428960544	5.15474	2.3659	FR247765	ncRNA	fRNAdb	chr18	5603741	5642871	+
mmu_32052_PI428960544	5.15296	2.3654	n344120	ncRNA	NONCODEv3.0	chr14	104165371	104183503	+
mmu_22513_PI428960544	5.15238	2.36524	FR332290	ncRNA	fRNAdb	chr4	63987188	63990472	+
A_30_P01018878	5.14647	2.36358	chr8:71938275-72113375_F	ncRNA		chr8	72105152	72105208	+
mmu_26161_PI428960544	5.14597	2.36344	FR357640	ncRNA	fRNAdb	chr19	57917421	57919250	+
mmu_26822_PI428960544	5.14586	2.36341	FR030583	ncRNA	fRNAdb	chr18	31793269	31793328	-
mmu_19214_PI428960544	5.13922	2.36155	FR141216	ncRNA	fRNAdb	chr6	126711814	126713212	+
mmu_17785_PI428960544	5.13526	2.36044	FR088855	ncRNA	fRNAdb	chr14	112129740	112131802	+
mmu_22885_PI428960544	5.13298	2.3598	FR153491	ncRNA	fRNAdb	chr6	112613795	112614545	-
mmu_25031_PI428960544	5.12885	2.35864	FR292859	ncRNA	fRNAdb	chr11	105486351	105576867	+
mmu_2638_PI428960544	5.12401	2.35727	FR265021	ncRNA	fRNAdb	chr12	16951087	16953624	+
A_30_P01022464	5.12326	2.35706	chr11:120046656-120050065_F	ncRNA		chr11	120049880	120049944	+
mmu_6398_PI428960544	5.12202	2.35671	FR117924	ncRNA	fRNAdb	chr13	9711477	9715303	-
mmu_29291_PI428960544	5.11799	2.35558	n277754	ncRNA	NONCODEv3.0	chr8	24318983	24319834	+
A_30_P01022052	5.11705	2.35531	chr18:23922600-23937275_R	ncRNA		chr18	23930316	23930258	-
mmu_9156_PI428960544	5.11464	2.35463	FR033938	ncRNA	fRNAdb	chrX	48473628	48480547	-
A_30_P01031043	5.11332	2.35426	chr4:89032648-89133273_F	ncRNA		chr4	89110152	89110208	+
mmu_11168_PI428990136	5.11192	2.35387	FR207487	ncRNA	fRNAdb	chr10	45527367	45529737	+
mmu_13964_PI428960544	5.11179	2.35383	FR307394	ncRNA	fRNAdb	chr6	98920410	98920469	-
mmu_5768_PI428990136	5.11014	2.35336	n278796	ncRNA	NONCODEv3.0	chr1	57033646	57035484	+
mmu_794_PI428960544	5.10833	2.35285	ENSMUST00000139056	ncRNA	Ensembl_transcript	chr1	193048353	193049565	+
mmu_9141_PI428960544	5.10814	2.3528	FR273523	ncRNA	fRNAdb	chr5	24728824	24731731	+
mmu_12741_PI428960544	5.10764	2.35266	FR016339	ncRNA	fRNAdb	chr12	79710224	79711356	+
mmu_34115_PI428960544	5.10471	2.35183	XR_104698.1	ncRNA	RefSeq_noncoding RNA	chr2	103907309	103907368	+
A_30_P01027189	5.10359	2.35151	chr10:116814196-116920696_R	ncRNA		chr10	116814464	116814408	-
mmu_21351_PI428960544	5.09908	2.35024	FR153140	ncRNA	fRNAdb	chr1	109833283	109924914	+
mmu_13679_PI428960544	5.09851	2.35008	FR019585	ncRNA	fRNAdb	chr8	95522510	95525565	+
mmu_29308_PI428960544	5.09637	2.34947	n278138	ncRNA	NONCODEv3.0	chr13	55801444	55814512	-
mmu_16835_PI428960544	5.08653	2.34668	FR074029	ncRNA	fRNAdb	chr6	128291368	128294993	-
mmu_14578_PI428960544	5.08217	2.34545	FR112234	ncRNA	fRNAdb	chr3	28751560	28751619	-
mmu_18541_PI428960544	5.08164	2.34529	FR181353	ncRNA	fRNAdb	chr16	81333036	81335504	+
mmu_34850_PI428960544	5.08001	2.34483	XR_107888.1	ncRNA	RefSeq_noncoding RNA	chr7	35025047	35025106	+
mmu_22554_PI428960544	5.07813	2.3443	FR258330	ncRNA	fRNAdb	chr11	18768494	18769320	-
A_30_P01030421	5.07572	2.34361	chr4:82156098-82196298_R	ncRNA		chr4	82158728	82158664	-
mmu_26651_PI428960544	5.07479	2.34335	FR063044	ncRNA	fRNAdb	chr19	32897927	32900187	+
A_30_P01018906	5.06578	2.34078	chr12:5303823-5379098_R	ncRNA		chr12	5370529	5370470	-
mmu_11046_PI428960544	5.06544	2.34069	FR274929	ncRNA	fRNAdb	chr12	110878550	110880561	+
A_30_P01026707	5.06366	2.34018	chr11:104304424-104329824_R	ncRNA		chr11	104305936	104305872	-
mmu_26312_PI428960544	5.05645	2.33813	FR135281	ncRNA	fRNAdb	chr19	3804326	3806302	+
mmu_26612_PI428960544	5.05639	2.33811	FR267803	ncRNA	fRNAdb	chr5	151296211	151296270	+
mmu_5553_PI428960544	5.05612	2.33803	FR283171	ncRNA	fRNAdb	chr17	37216268	37217766	+
A_30_P01030577	5.05211	2.33689	chr8:129102060-129109035_F	ncRNA		chr8	129106664	129106720	+
mmu_4605_PI428960544	5.05145	2.3367	FR111169	ncRNA	fRNAdb	chr4	143988752	143991117	+
A_30_P01027989	5.05095	2.33655	chr2:127484758-127485118_R	ncRNA		chr2	127485040	127484976	-
mmu_15672_PI428960544	5.0483	2.3358	FR194981	ncRNA	fRNAdb	chr3	97542776	97543705	-
mmu_28041_PI428960544	5.04679	2.33536	n1589	ncRNA	NONCODEv3.0	chr2	131901936	131902213	-
mmu_27850_PI428960544	5.03539	2.3321	FR320453	ncRNA	fRNAdb	chr18	80323056	80324635	-
mmu_17940_PI428960544	5.03406	2.33172	FR104023	ncRNA	fRNAdb	chr18	34746506	34747402	-
A_30_P01026701	5.03084	2.3308	chr13:74712805-74729233_R	ncRNA		chr13	74712928	74712864	-
mmu_7160_PI428960544	5.03001	2.33056	FR287451	ncRNA	fRNAdb	chr12	88510039	88513422	-
mmu_13677_PI428960544	5.02955	2.33043	FR183471	ncRNA	fRNAdb	chr1	163750531	163752856	-
A_30_P01027918	5.02934	2.33037	chr11:95097483-95097918_F	ncRNA		chr11	95097800	95097856	+
mmu_22783_PI428960544	5.02739	2.32981	FR265290	ncRNA	fRNAdb	chr11	23564266	23565869	-
mmu_15880_PI428960544	5.02727	2.32978	FR326568	ncRNA	fRNAdb	chr5	148785987	148787436	+
A_30_P01024125	5.02494	2.32911	chr17:87674225-87682154_R	ncRNA		chr17	87674696	87674640	-
mmu_21146_PI428960544	5.02391	2.32881	FR360955	ncRNA	fRNAdb	chr1	72153728	72168575	-
A_30_P01027864	5.02024	2.32776	chr7:69081844-69083628_R	ncRNA		chr7	69082960	69082904	-
mmu_28824_PI428960544	5.01934	2.3275	n270669	ncRNA	NONCODEv3.0	chr6	52122879	52124051	+
mmu_14768_PI428960544	5.01537	2.32636	FR194992	ncRNA	fRNAdb	chr1	135082318	135084492	+
mmu_16128_PI428960544	5.01532	2.32634	FR263274	ncRNA	fRNAdb	chr9	109351158	109362533	+
A_30_P01018454	5.01063	2.32499	chr15:10367307-10370076_R	ncRNA		chr15	10367427	10367368	-
mmu_5814_PI428960544	5.01052	2.32496	FR245709	ncRNA	fRNAdb	chr10	18806335	18806984	-
mmu_26262_PI428960544	5.00889	2.32449	FR062968	ncRNA	fRNAdb	chr14	79864218	79867226	-
mmu_12092_PI428960544	5.00412	2.32312	FR307007	ncRNA	fRNAdb	chr2	16840305	16935353	-
mmu_13155_PI428960544	5.00317	2.32284	FR343499	ncRNA	fRNAdb	chr4	120163628	120165721	+
mmu_7479_PI428960544	5.00005	2.32194	FR034208	ncRNA	fRNAdb	chr4	148946841	148948102	+
mmu_13597_PI428960544	4.9992	2.3217	FR174821	ncRNA	fRNAdb	chr10	5896226	5913914	-
mmu_33705_PI428960544	4.99535	2.32059	n423126	ncRNA	NONCODEv3.0	chr12	3237284	3241410	+
mmu_32198_PI428960544	4.99494	2.32047	n344452	ncRNA	NONCODEv3.0	chr10	116018655	116020565	+
mmu_21791_PI428960544	4.99398	2.32019	FR249328	ncRNA	fRNAdb	chr14	121313708	121316151	+
A_30_P01027238	4.99323	2.31997	chr17:46972160-46997919_R	ncRNA		chr17	46991900	46991840	-
mmu_7608_PI428990136	4.99295	2.31989	n415141	ncRNA	NONCODEv3.0	chr5	25005614	25010291	+
mmu_35150_PI428960544	4.98605	2.3179	XR_141515.2	ncRNA	RefSeq_noncoding RNA	chrUn_random	550209	550268	-
mmu_965_PI428960544	4.98515	2.31764	ENSMUST00000180593	ncRNA	Ensembl_transcript	chr3	118136715	118217545	+
A_30_P01021644	4.98184	2.31668	chr12:117623500-117643575_R	ncRNA		chr12	117637928	117637872	-
A_30_P01032288	4.97845	2.3157	chr17:31694070-31696057_F	ncRNA		chr17	31694672	31694730	+
A_30_P01022908	4.97786	2.31553	chr7:49715933-49771497_F	ncRNA		chr7	49731772	49731832	+
mmu_14396_PI428960544	4.97553	2.31485	FR097778	ncRNA	fRNAdb	chr9	121640810	121643897	+
mmu_23253_PI428960544	4.97247	2.31396	FR307508	ncRNA	fRNAdb	chr6	91639926	91641602	-
mmu_25553_PI428960544	4.97091	2.31351	FR047584	ncRNA	fRNAdb	chr2	37470474	37470533	-
mmu_10905_PI428960544	4.9686	2.31284	FR063557	ncRNA	fRNAdb	chr10	33898040	33899734	-
mmu_6484_PI428960544	4.96335	2.31132	FR152577	ncRNA	fRNAdb	chr5	105264738	105288812	-
A_30_P01018023	4.96193	2.3109	chr17:95150800-95180650_F	ncRNA		chr17	95167152	95167208	+
mmu_2655_PI428960544	4.96086	2.31059	FR398492	ncRNA	fRNAdb	chr3	52348753	52348812	+
A_30_P01026124	4.95921	2.31011	chr5:35975265-35982561_R	ncRNA		chr5	35976936	35976880	-
mmu_9157_PI428960544	4.95914	2.31009	FR350376	ncRNA	fRNAdb	chr8	111752729	111756250	-
mmu_20737_PI428960544	4.95788	2.30972	FR007936	ncRNA	fRNAdb	chr5	108502767	108504845	+
mmu_25891_PI428960544	4.95441	2.30871	FR324074	ncRNA	fRNAdb	chr3	96802644	96804694	-
mmu_7165_PI428960544	4.95316	2.30835	FR287958	ncRNA	fRNAdb	chr3	95789432	95790890	+
mmu_3461_PI428994341	4.95241	2.30813	uc.369+	ncRNA	UCR	chr12	55027742	55027801	+
mmu_14161_PI428960544	4.95008	2.30745	FR342343	ncRNA	fRNAdb	chr4	128996357	128998996	-
A_30_P01025818	4.94804	2.30686	chr19:5834117-5835940_R	ncRNA		chr19	5834662	5834603	-
mmu_3253_PI428960544	4.94605	2.30628	FR108775	ncRNA	fRNAdb	chr11	25514876	25517510	-
A_30_P01024266	4.94545	2.3061	chr7:49715933-49771497_F	ncRNA		chr7	49731892	49731952	+
A_30_P01032527	4.94226	2.30517	chr5:74487385-74497428_R	ncRNA		chr5	74489616	74489560	-
A_30_P01030532	4.9411	2.30483	chr7:99879368-99889978_F	ncRNA		chr7	99882928	99882984	+
A_30_P01022145	4.93666	2.30354	chr3:100293319-100327843_F	ncRNA		chr3	100327368	100327424	+
mmu_7303_PI428960544	4.93532	2.30314	FR061711	ncRNA	fRNAdb	chr11	24461296	24461355	+
mmu_25978_PI428960544	4.92992	2.30156	FR101703	ncRNA	fRNAdb	chr15	72337418	72338437	-
mmu_6600_PI428980890	4.92981	2.30153	n419250	ncRNA	NONCODEv3.0	chr17	86006697	86018751	-
mmu_33328_PI428960544	4.92789	2.30097	n418429	ncRNA	NONCODEv3.0	chr15	39994152	39999619	+
mmu_158_PI428960544	4.92771	2.30092	ENSMUST00000181134	ncRNA	Ensembl_transcript	chr3	88010735	88015217	+
mmu_18954_PI428960544	4.92726	2.30079	FR156880	ncRNA	fRNAdb	chr15	9090736	9093221	+
A_30_P01031944	4.92647	2.30055	chr4:59306575-59317850_R	ncRNA		chr4	59314224	59314164	-
mmu_32097_PI428960544	4.92621	2.30048	n344235	ncRNA	NONCODEv3.0	chr12	117641879	117643601	-
mmu_8422_PI428960544	4.92389	2.2998	FR266295	ncRNA	fRNAdb	chr11	87052748	87055698	+
mmu_31515_PI428960544	4.92299	2.29953	n297522	ncRNA	NONCODEv3.0	chr19	9093058	9093685	+
mmu_5499_PI428990136	4.92224	2.29932	n272878	ncRNA	NONCODEv3.0	chr8	59966850	59987674	+
A_30_P01019497	4.92108	2.29897	chr7:48853209-48886010_R	ncRNA		chr7	48880160	48880100	-
mmu_15282_PI428960544	4.91749	2.29792	FR101227	ncRNA	fRNAdb	chr2	91736165	91737384	+
A_30_P01032418	4.91634	2.29759	chr14:55671783-55680316_R	ncRNA		chr14	55679236	55679176	-
mmu_3933_PI428960544	4.91485	2.29715	FR005476	ncRNA	fRNAdb	chr18	80315985	80316378	+
A_30_P01026029	4.91423	2.29697	chr8:74474913-74494232_F	ncRNA		chr8	74493752	74493808	+
mmu_9890_PI428960544	4.91319	2.29666	FR359421	ncRNA	fRNAdb	chr6	122725168	122726238	-
mmu_322_PI428990136	4.91214	2.29635	FR253235	ncRNA	fRNAdb	chr6	50516739	50518184	+
mmu_2701_PI428960544	4.91166	2.29621	FR136564	ncRNA	fRNAdb	chrX	143844357	143849353	-
mmu_12853_PI428960544	4.90959	2.2956	FR111435	ncRNA	fRNAdb	chr6	92613885	92617531	-
mmu_28946_PI428960544	4.90848	2.29528	n272733	ncRNA	NONCODEv3.0	chr5	151608222	151613036	+
mmu_9932_PI428960544	4.90521	2.29431	FR069056	ncRNA	fRNAdb	chr11	76591924	76595158	-
mmu_28070_PI428960544	4.90451	2.29411	n200321	ncRNA	NONCODEv3.0	chr9	98854151	98858567	-
mmu_5949_PI428960544	4.90372	2.29388	FR347304	ncRNA	fRNAdb	chr1	10049325	10051852	+
mmu_23802_PI428960544	4.90179	2.29331	FR326211	ncRNA	fRNAdb	chr2	59476276	59478600	+
mmu_23042_PI428960544	4.89876	2.29242	FR187340	ncRNA	fRNAdb	chr14	31998875	32019866	-
A_30_P01018361	4.89819	2.29225	chr6:39205913-39248468_R	ncRNA		chr6	39216456	39216400	-
A_30_P01025726	4.89797	2.29218	chr10:33709588-33712046_R	ncRNA		chr10	33709800	33709744	-
mmu_17757_PI428960544	4.89776	2.29212	FR083609	ncRNA	fRNAdb	chr14	76818636	76820995	+
A_30_P01025121	4.89425	2.29109	chr2:67407510-67407845_R	ncRNA		chr2	67407752	67407688	-
A_30_P01017541	4.89357	2.29089	chr1:58443698-58449898_F	ncRNA		chr1	58444692	58444752	+
A_30_P01020815	4.89332	2.29081	chr13:108548345-108679004_R	ncRNA		chr13	108550008	108549944	-
mmu_5218_PI428960544	4.89153	2.29028	FR366410	ncRNA	fRNAdb	chr4	135584194	135597761	-
mmu_20067_PI428960544	4.88238	2.28758	FR254478	ncRNA	fRNAdb	chr14	63366837	63368290	-
A_30_P01029611	4.88151	2.28733	chr17:3206316-3208050_F	ncRNA		chr17	3207900	3207959	+
mmu_13095_PI428960544	4.87891	2.28656	FR090915	ncRNA	fRNAdb	chr12	85771166	85783837	+
mmu_24757_PI428960544	4.87763	2.28618	FR200118	ncRNA	fRNAdb	chr7	116940303	116941417	-
A_30_P01021081	4.87665	2.28589	chr2:119697845-119719245_F	ncRNA		chr2	119703896	119703952	+
mmu_7773_PI428960544	4.87186	2.28447	FR399630	ncRNA	fRNAdb	chr12	39090929	39092498	+
mmu_33785_PI428960544	4.8619	2.28152	XR_168543.1	ncRNA	RefSeq_noncoding RNA	chr15	102683647	102683706	-
A_30_P01023452	4.86147	2.28139	chrX:11693432-11693908_R	ncRNA		chrX	11693613	11693554	-
A_30_P01021498	4.85562	2.27965	chr3:117935228-118089771_F	ncRNA		chr3	118029624	118029680	+
mmu_2621_PI428960544	4.85397	2.27916	FR059633	ncRNA	fRNAdb	chr1	128003498	128004870	-
mmu_1062_PI428960544	4.85068	2.27819	ENSMUST00000177296	ncRNA	Ensembl_transcript	chr11	51083937	51084191	+
mmu_7680_PI428960544	4.84163	2.27549	FR391604	ncRNA	fRNAdb	chr6	39629705	39631763	-
A_30_P01027121	4.84017	2.27506	chr17:6265275-6362150_R	ncRNA		chr17	6289041	6288982	-
A_30_P01030085	4.83156	2.27249	chr5:67865049-67868521_F	ncRNA		chr5	67868288	67868344	+
mmu_26441_PI428960544	4.83007	2.27204	FR014478	ncRNA	fRNAdb	chr11	101891581	101891640	-
A_30_P01033201	4.82964	2.27192	chr11:59189157-59220607_F	ncRNA		chr11	59220272	59220332	+
mmu_10962_PI428960544	4.82895	2.27171	FR268443	ncRNA	fRNAdb	chr10	11142395	11142455	+
mmu_26555_PI428960544	4.8284	2.27154	FR005706	ncRNA	fRNAdb	chr8	72729391	72731418	-
A_30_P01027945	4.82799	2.27142	chr9:55786058-55797810_F	ncRNA		chr9	55786108	55786168	+
mmu_11013_PI428960544	4.82669	2.27104	FR226986	ncRNA	fRNAdb	chr5	76662143	76662803	-
mmu_10009_PI428990136	4.82349	2.27008	XR_141262.1	ncRNA	RefSeq_noncoding RNA	chr15	95618490	95618549	-
mmu_17516_PI428960544	4.82344	2.27006	FR255151	ncRNA	fRNAdb	chr6	127962612	127963847	-
mmu_11403_PI428960544	4.82085	2.26929	FR276618	ncRNA	fRNAdb	chr3	86525041	86527504	-
mmu_14296_PI428960544	4.81168	2.26654	FR193464	ncRNA	fRNAdb	chr12	71084099	71085244	-
mmu_765_PI428960544	4.80716	2.26518	ENSMUST00000155317	ncRNA	Ensembl_transcript	chr11	67594445	67598816	+
mmu_29550_PI428960544	4.80454	2.2644	n280981	ncRNA	NONCODEv3.0	chr10	119640131	119640162	+
mmu_26777_PI428960544	4.80318	2.26399	FR052588	ncRNA	fRNAdb	chr19	55522330	55522883	+
mmu_10519_PI428990136	4.80275	2.26386	FR218375	ncRNA	fRNAdb	chr7	3377710	3390325	-
mmu_26248_PI428960544	4.80251	2.26379	FR038638	ncRNA	fRNAdb	chr7	117188906	117190057	+
mmu_16032_PI428960544	4.79997	2.26303	FR168816	ncRNA	fRNAdb	chr17	56146354	56148925	-
mmu_6681_PI428960544	4.79674	2.26205	FR201458	ncRNA	fRNAdb	chr6	15387946	15390090	+
mmu_7556_PI428960544	4.79606	2.26185	FR083593	ncRNA	fRNAdb	chr4	84164139	84167174	-
mmu_29438_PI428960544	4.79571	2.26174	n279690	ncRNA	NONCODEv3.0	chr4	150433634	150435908	-
mmu_12885_PI428960544	4.79179	2.26056	FR105910	ncRNA	fRNAdb	chr12	53093592	53094697	-
mmu_21434_PI428960544	4.78634	2.25892	FR209751	ncRNA	fRNAdb	chr7	144385652	144385711	-
mmu_5017_PI428960544	4.78485	2.25847	FR149889	ncRNA	fRNAdb	chr17	30167084	30170173	+
mmu_26921_PI428960544	4.782	2.25761	FR080787	ncRNA	fRNAdb	chr5	9139817	9161734	-
mmu_4318_PI428960544	4.7818	2.25755	FR148939	ncRNA	fRNAdb	chr9	45857928	45860364	+
mmu_28724_PI428960544	4.78065	2.25721	n269027	ncRNA	NONCODEv3.0	chr10	80668829	80693564	-
mmu_26995_PI428960544	4.77798	2.2564	FR275270	ncRNA	fRNAdb	chr11	95724881	95726114	-
mmu_11112_PI428960544	4.77672	2.25602	FR400874	ncRNA	fRNAdb	chr10	127881789	127881848	+
mmu_16285_PI428960544	4.77661	2.25599	FR090947	ncRNA	fRNAdb	chr7	140216921	140219046	-
mmu_33060_PI428960544	4.77637	2.25591	n416458	ncRNA	NONCODEv3.0	chr4	11893720	11921442	+
mmu_32816_PI428960544	4.77514	2.25554	n415365	ncRNA	NONCODEv3.0	chr17	24546425	24551458	-
mmu_5245_PI428960544	4.77382	2.25515	FR139716	ncRNA	fRNAdb	chr1	183616560	183620373	-
mmu_8939_PI428960544	4.77188	2.25456	FR148830	ncRNA	fRNAdb	chr3	122698328	122701693	+
mmu_1527_PI428960544	4.76818	2.25344	ENSMUST00000146481	ncRNA	Ensembl_transcript	chr4	9697798	9704091	+
mmu_29811_PI428960544	4.76723	2.25315	n285136	ncRNA	NONCODEv3.0	chr3	55583552	55587412	-
mmu_19778_PI428960544	4.76596	2.25277	FR352726	ncRNA	fRNAdb	chr5	65087088	65089759	-
mmu_29574_PI428960544	4.76459	2.25235	n281337	ncRNA	NONCODEv3.0	chr2	30219785	30224824	+
mmu_27103_PI428960544	4.76289	2.25184	FR058880	ncRNA	fRNAdb	chr2	60070504	60070943	+
mmu_31715_PI428960544	4.76098	2.25126	n343384	ncRNA	NONCODEv3.0	chr6	8220494	8378721	+
A_30_P01033654	4.7582	2.25042	chr17:21866967-21891392_R	ncRNA		chr17	21876472	21876412	-
mmu_16411_PI428960544	4.75668	2.24995	FR129986	ncRNA	fRNAdb	chr11	6190872	6191848	-
A_30_P01025400	4.75624	2.24982	chr3:95445094-95445564_R	ncRNA		chr3	95445152	95445096	-
A_30_P01025239	4.75619	2.24981	chr2:176874642-176906929_R	ncRNA		chr2	176874704	176874640	-
mmu_2896_PI428960544	4.75366	2.24904	FR123781	ncRNA	fRNAdb	chr19	50292316	50294845	-
A_30_P01030617	4.75316	2.24889	chr6:100165695-100166101_R	ncRNA		chr6	100165928	100165864	-
mmu_14884_PI428960544	4.7515	2.24838	FR204288	ncRNA	fRNAdb	chr14	22102034	22109833	-
mmu_3634_PI428960544	4.74749	2.24717	FR374078	ncRNA	fRNAdb	chr15	9111330	9111389	+
mmu_9487_PI428960544	4.74285	2.24575	FR061746	ncRNA	fRNAdb	chr2	151366251	151367124	+
A_30_P01023424	4.7402	2.24495	chr12:103151385-103157735_R	ncRNA		chr12	103157224	103157168	-
A_30_P01023770	4.73971	2.2448	chr16:91174611-91200786_R	ncRNA		chr16	91189304	91189248	-
mmu_20702_PI428960544	4.73963	2.24477	FR347475	ncRNA	fRNAdb	chr5	74394751	74395272	-
A_30_P01026316	4.73787	2.24424	chr8:74473445-74496948_F	ncRNA		chr8	74493816	74493872	+
mmu_33019_PI428960544	4.7346	2.24324	n416277	ncRNA	NONCODEv3.0	chr16	91689142	91716000	+
A_30_P01018174	4.73279	2.24269	chr3:70581406-70614856_R	ncRNA		chr3	70593424	70593360	-
A_30_P01029623	4.73008	2.24186	chr7:86661031-86661558_F	ncRNA		chr7	86661432	86661496	+
mmu_3113_PI428960544	4.72998	2.24183	FR084750	ncRNA	fRNAdb	chr13	54201964	54203434	+
mmu_4851_PI428960544	4.72973	2.24176	FR402574	ncRNA	fRNAdb	chr6	38517409	38518669	+
mmu_23189_PI428960544	4.72764	2.24112	FR401458	ncRNA	fRNAdb	chr19	41083612	41086192	-
A_30_P01022281	4.72567	2.24052	chr3:145390505-145398253_F	ncRNA		chr3	145396768	145396832	+
A_30_P01022683	4.72487	2.24028	chr11:102983499-102994170_R	ncRNA		chr11	102992768	102992712	-
mmu_7920_PI428960544	4.72337	2.23982	FR129625	ncRNA	fRNAdb	chr6	92795312	92797305	-
mmu_22623_PI428960544	4.72251	2.23955	FR304145	ncRNA	fRNAdb	chr10	48968950	48969009	-
mmu_31851_PI428960544	4.7224	2.23952	n343665	ncRNA	NONCODEv3.0	chr3	126759922	126807784	-
mmu_35682_PI428960544	4.72048	2.23893	XR_104759.1	ncRNA	RefSeq_noncoding RNA	chr2	75547939	75547998	+
mmu_11078_PI428960544	4.71818	2.23823	FR022377	ncRNA	fRNAdb	chr12	4383034	4387069	-
A_30_P01031964	4.71483	2.23721	chr9:58301467-58323783_R	ncRNA		chr9	58303536	58303476	-
mmu_5575_PI428990136	4.7134	2.23677	n274595	ncRNA	NONCODEv3.0	chr5	149931140	149995639	-
mmu_19958_PI428960544	4.71055	2.23589	FR094702	ncRNA	fRNAdb	chr1	82903478	82907429	+
A_30_P01022388	4.70854	2.23528	chr17:21801262-21801932_F	ncRNA		chr17	21801272	21801332	+
mmu_17879_PI428960544	4.70824	2.23519	FR367375	ncRNA	fRNAdb	chr18	16743896	16745932	-
mmu_22761_PI428960544	4.70726	2.23489	FR280865	ncRNA	fRNAdb	chr10	107711775	107713524	+
mmu_20207_PI428960544	4.7047	2.2341	FR128738	ncRNA	fRNAdb	chr4	102183786	102187825	-
A_30_P01023754	4.70299	2.23358	chr7:66874527-67012170_R	ncRNA		chr7	66874588	66874528	-
mmu_4431_PI428994341	4.70204	2.23329	uc.470+	ncRNA	UCR	chrX	90035843	90035902	-
mmu_29353_PI428960544	4.69675	2.23166	n278620	ncRNA	NONCODEv3.0	chr16	91009558	91011296	-
mmu_6245_PI428960544	4.69462	2.23101	FR096342	ncRNA	fRNAdb	chr17	6117514	6120035	+
mmu_28605_PI428960544	4.69038	2.2297	n267247	ncRNA	NONCODEv3.0	chr1	183096985	183099115	+
mmu_14357_PI428960544	4.69036	2.2297	FR011597	ncRNA	fRNAdb	chr15	95728309	95729634	+
mmu_1296_PI428960544	4.6902	2.22965	ENSMUST00000083890	ncRNA	Ensembl_transcript	chr2	6997140	6997460	-
A_30_P01021177	4.68813	2.22901	chr8:19678750-20038750_R	ncRNA		chr8	19683560	19683502	-
mmu_7897_PI428960544	4.68799	2.22897	FR175357	ncRNA	fRNAdb	chr2	155826345	155833659	-
mmu_4238_PI428980890	4.68698	2.22866	n423097	ncRNA	NONCODEv3.0	chr11	78104393	78112163	+
mmu_19016_PI428960544	4.68314	2.22748	FR215148	ncRNA	fRNAdb	chr17	47823061	47823710	+
mmu_33378_PI428960544	4.6802	2.22657	n419124	ncRNA	NONCODEv3.0	chr17	31694070	31696055	+
mmu_22570_PI428960544	4.67958	2.22638	FR070830	ncRNA	fRNAdb	chr3	68350609	68353423	+
mmu_29100_PI428960544	4.67616	2.22533	n274670	ncRNA	NONCODEv3.0	chr2	114346962	114480700	-
mmu_652_PI428960544	4.67606	2.22529	ENSMUST00000152128	ncRNA	Ensembl_transcript	chr4	131250522	131266423	-
A_30_P01030096	4.67502	2.22497	chr6:112552041-112560067_R	ncRNA		chr6	112555832	112555776	-
mmu_11812_PI428960544	4.67205	2.22406	FR027357	ncRNA	fRNAdb	chr5	91686596	91712102	-
mmu_14985_PI428960544	4.67145	2.22387	FR218049	ncRNA	fRNAdb	chr10	63007467	63010413	-
mmu_1521_PI428960544	4.66094	2.22062	ENSMUST00000161480	ncRNA	Ensembl_transcript	chr5	108154177	108156124	+
mmu_29158_PI428960544	4.65891	2.21999	n275651	ncRNA	NONCODEv3.0	chr4	57906596	57909831	+
mmu_18565_PI428960544	4.65589	2.21906	FR318878	ncRNA	fRNAdb	chr3	66896408	66897987	+
mmu_18571_PI428960544	4.65356	2.21834	FR242664	ncRNA	fRNAdb	chr7	107571506	107571565	+
mmu_19632_PI428960544	4.6516	2.21773	FR130388	ncRNA	fRNAdb	chr16	89908487	90144059	-
mmu_18115_PI428960544	4.65144	2.21768	FR087940	ncRNA	fRNAdb	chrX	156960359	156962449	+
mmu_3449_PI428960544	4.6455	2.21583	FR340699	ncRNA	fRNAdb	chr18	73894692	73896123	-
mmu_12789_PI428960544	4.63814	2.21355	FR291419	ncRNA	fRNAdb	chr14	119498186	119514296	+
mmu_25771_PI428960544	4.6329	2.21191	FR233555	ncRNA	fRNAdb	chr2	168027642	168030348	-
mmu_11640_PI428960544	4.63131	2.21142	FR067460	ncRNA	fRNAdb	chrX	13094209	13096083	-
A_30_P01022064	4.63042	2.21114	chr6:100162756-100178531_R	ncRNA		chr6	100174272	100174208	-
mmu_13486_PI428960544	4.62942	2.21083	FR384165	ncRNA	fRNAdb	chr2	109114782	109120774	-
mmu_20675_PI428960544	4.62852	2.21055	FR401849	ncRNA	fRNAdb	chr14	60829810	60835256	-
A_30_P01023318	4.62811	2.21042	chr6:134846715-134847933_R	ncRNA		chr6	134847072	134847008	-
mmu_6683_PI428960544	4.62645	2.20991	FR377283	ncRNA	fRNAdb	chr6	99256733	99471156	-
A_30_P01028410	4.62224	2.20859	chr18:25622407-25635118_R	ncRNA		chr18	25622748	25622688	-
A_30_P01023605	4.62188	2.20848	chr5:100845342-100869667_R	ncRNA		chr5	100855960	100855904	-
mmu_3168_PI428960544	4.6206	2.20808	FR053864	ncRNA	fRNAdb	chr2	155343802	155351027	+
mmu_2371_PI428980890	4.61886	2.20754	FR024418	ncRNA	fRNAdb	chr7	99886167	99889969	-
mmu_18906_PI428960544	4.6125	2.20555	FR186683	ncRNA	fRNAdb	chr6	72592847	72594079	-
A_30_P01023763	4.61249	2.20555	chrX:100745320-100819322_R	ncRNA		chrX	100764792	100764728	-
mmu_25037_PI428960544	4.6119	2.20536	FR305226	ncRNA	fRNAdb	chr9	115179007	115181192	-
mmu_5392_PI428960544	4.60989	2.20473	FR325837	ncRNA	fRNAdb	chr13	55211155	55213701	+
mmu_282_PI428980890	4.60489	2.20317	ENSMUST00000133678	ncRNA	Ensembl_transcript	chr7	52823471	52830216	-
mmu_11597_PI428960544	4.60341	2.2027	FR352657	ncRNA	fRNAdb	chr7	6656615	6658546	-
mmu_27055_PI428960544	4.60251	2.20242	FR333740	ncRNA	fRNAdb	chr4	130057156	130058032	+
mmu_26944_PI428960544	4.59682	2.20064	FR026347	ncRNA	fRNAdb	chr16	42896786	42897534	+
A_30_P01023125	4.5957	2.20028	chrX:47893703-47996700_F	ncRNA		chrX	47988180	47988240	+
mmu_23487_PI428960544	4.59513	2.20011	FR037649	ncRNA	fRNAdb	chr1	194670621	194672772	-
mmu_18894_PI428960544	4.59441	2.19988	FR179509	ncRNA	fRNAdb	chr3	65298008	65298957	-
mmu_33092_PI428960544	4.5938	2.19969	n416650	ncRNA	NONCODEv3.0	chr12	7378844	7387136	-
A_30_P01021546	4.59205	2.19914	chr1:92412246-92423471_R	ncRNA		chr1	92419776	92419720	-
mmu_30011_PI428960544	4.59172	2.19904	n287526	ncRNA	NONCODEv3.0	chr2	152460553	152463732	+
A_30_P01032135	4.58769	2.19777	chr6:54591416-54597566_R	ncRNA		chr6	54594344	54594284	-
mmu_27909_PI428960544	4.58689	2.19752	FR324975	ncRNA	fRNAdb	chr3	121691786	121695484	+
mmu_13780_PI428960544	4.5868	2.19749	FR318632	ncRNA	fRNAdb	chr2	13089099	13192935	-
mmu_34053_PI428960544	4.58551	2.19708	XR_104983.1	ncRNA	RefSeq_noncoding RNA	chr6	36935718	36935777	+
mmu_3791_PI428960544	4.58521	2.19699	FR402174	ncRNA	fRNAdb	chr9	118632782	118632841	+
mmu_26258_PI428960544	4.58155	2.19584	FR016456	ncRNA	fRNAdb	chr9	109837339	109840485	+
mmu_12619_PI428960544	4.57984	2.1953	FR243558	ncRNA	fRNAdb	chr14	68369984	68371395	-
A_30_P01030211	4.578	2.19472	chr10:44151831-44152409_F	ncRNA		chr10	44152348	44152408	+
A_30_P01028080	4.5777	2.19462	chr5:106982442-107045717_F	ncRNA		chr5	107006624	107006680	+
A_30_P01023344	4.5763	2.19418	chr2:119412770-119435110_R	ncRNA		chr2	119426744	119426688	-
mmu_20453_PI428960544	4.57578	2.19402	FR345644	ncRNA	fRNAdb	chr4	102784047	102787204	-
A_30_P01023709	4.57339	2.19326	chr11:68200716-68214458_R	ncRNA		chr11	68202304	68202248	-
A_30_P01018268	4.57162	2.19271	chr13:98571741-98603323_F	ncRNA		chr13	98584488	98584544	+
mmu_14212_PI428960544	4.56954	2.19205	FR133609	ncRNA	fRNAdb	chrX	147468572	147470377	+
A_30_P01023322	4.56418	2.19036	chr18:49644984-49645412_F	ncRNA		chr18	49645072	49645132	+
mmu_12806_PI428960544	4.56331	2.19008	FR080706	ncRNA	fRNAdb	chr2	105498018	105500849	-
mmu_8165_PI428960544	4.56216	2.18972	FR023794	ncRNA	fRNAdb	chr16	39984707	40657999	+
mmu_33555_PI428960544	4.55985	2.18899	n421080	ncRNA	NONCODEv3.0	chr5	117762526	117765654	-
mmu_8184_PI428960544	4.55768	2.1883	FR375809	ncRNA	fRNAdb	chr6	115505272	115507951	+
A_30_P01030232	4.55028	2.18595	chr2:31714946-31716972_F	ncRNA		chr2	31715036	31715096	+
mmu_7739_PI428960544	4.55013	2.18591	FR166097	ncRNA	fRNAdb	chr5	131517205	131519949	-
mmu_18560_PI428960544	4.54864	2.18544	FR110594	ncRNA	fRNAdb	chr16	41499353	41501034	+
mmu_19134_PI428960544	4.54634	2.18471	FR387433	ncRNA	fRNAdb	chr7	138532498	138534297	-
mmu_35211_PI428960544	4.54589	2.18456	XR_105310.2	ncRNA	RefSeq_noncoding RNA	chr9	88725652	88725711	+
mmu_4678_PI428960544	4.54425	2.18404	FR155166	ncRNA	fRNAdb	chr14	35501049	35501841	+
mmu_25910_PI428960544	4.54398	2.18396	FR059892	ncRNA	fRNAdb	chr7	48647536	48648664	-
mmu_3526_PI428960544	4.54266	2.18354	FR371188	ncRNA	fRNAdb	chr16	49887430	49889538	+
mmu_26977_PI428960544	4.53719	2.1818	FR158878	ncRNA	fRNAdb	chr16	22817485	22857613	-
mmu_21569_PI428960544	4.53231	2.18025	FR000786	ncRNA	fRNAdb	chr17	34014531	34017498	-
A_30_P01021352	4.52998	2.17951	chr13:62734450-62785325_R	ncRNA		chr13	62770648	62770588	-
A_30_P01027541	4.52811	2.17891	chr17:86219507-86220112_F	ncRNA		chr17	86219920	86219976	+
A_30_P01020091	4.5269	2.17852	chrX:58387887-58429166_F	ncRNA		chrX	58429020	58429080	+
A_30_P01018889	4.52575	2.17816	chrX:100745320-100819322_F	ncRNA		chrX	100801600	100801664	+
mmu_5340_PI428990136	4.52414	2.17764	n268245	ncRNA	NONCODEv3.0	chr4	148327527	148328989	+
mmu_32880_PI428960544	4.51922	2.17607	n415469	ncRNA	NONCODEv3.0	chrX	22038721	22040669	+
mmu_2707_PI428960544	4.5168	2.1753	FR290381	ncRNA	fRNAdb	chr19	31755962	31759024	-
A_30_P01027691	4.51573	2.17496	chr12:109993800-109994116_R	ncRNA		chr12	109993992	109993928	-
A_30_P01027409	4.51282	2.17403	chr16:64823448-64824632_R	ncRNA		chr16	64823508	64823448	-
mmu_22616_PI428960544	4.50895	2.17279	FR166923	ncRNA	fRNAdb	chr13	67365755	67370039	-
A_30_P01020988	4.5087	2.17271	chr18:73870981-73877247_F	ncRNA		chr18	73877072	73877128	+
mmu_24105_PI428960544	4.50752	2.17233	FR186125	ncRNA	fRNAdb	chr16	38768285	38768961	+
A_30_P01027577	4.50603	2.17186	chr1:85117750-85129200_F	ncRNA		chr1	85120104	85120160	+
mmu_33821_PI428960544	4.50547	2.17168	XR_104719.3	ncRNA	RefSeq_noncoding RNA	chr2	128884647	128884706	-
mmu_1026_PI428960544	4.50514	2.17157	ENSMUST00000157948	ncRNA	Ensembl_transcript	chr13	34368834	34369121	-
A_30_P01026044	4.50393	2.17118	chr11:22500336-22520995_R	ncRNA		chr11	22520936	22520876	-
A_30_P01024630	4.50337	2.171	chr13:44217172-44224947_R	ncRNA		chr13	44219720	44219664	-
A_30_P01033263	4.50305	2.1709	chr3:48896525-48994125_R	ncRNA		chr3	48908056	48907996	-
mmu_27304_PI428960544	4.49838	2.1694	FR381867	ncRNA	fRNAdb	chr16	16418234	16420913	-
A_30_P01022433	4.49752	2.16913	chr18:54122285-54122917_F	ncRNA		chr18	54122776	54122836	+
A_30_P01023217	4.49613	2.16868	chr10:116814196-116920696_F	ncRNA		chr10	116814464	116814520	+
A_30_P01018046	4.49504	2.16834	chr3:131153358-131154061_F	ncRNA		chr3	131153968	131154032	+
A_30_P01026290	4.49269	2.16758	chr10:62262341-62271961_F	ncRNA		chr10	62271752	62271808	+
mmu_5429_PI428960544	4.4925	2.16752	FR056642	ncRNA	fRNAdb	chr3	54974557	54977600	+
mmu_20464_PI428960544	4.48911	2.16643	FR086238	ncRNA	fRNAdb	chr4	32372664	32375710	+
A_30_P01031803	4.48615	2.16548	chr17:17628846-17641021_R	ncRNA		chr17	17637920	17637862	-
mmu_29170_PI428960544	4.48239	2.16427	n275827	ncRNA	NONCODEv3.0	chr13	59234835	59235323	+
A_30_P01017734	4.48099	2.16382	chr11:69184157-69201732_F	ncRNA		chr11	69196280	69196344	+
A_30_P01023055	4.47981	2.16344	chr11:33414450-33450750_R	ncRNA
mmu_23467_PI428960544	4.47522	2.16196	FR263948	ncRNA	fRNAdb	chr19	59371165	59374236	-
mmu_32692_PI428960544	4.47477	2.16181	n414696	ncRNA	NONCODEv3.0	chrX	7150725	7158142	+
A_30_P01018282	4.47435	2.16168	chr1:139806645-139809498_F	ncRNA		chr1	139809200	139809248	+
mmu_15682_PI428960544	4.47434	2.16167	FR222254	ncRNA	fRNAdb	chr3	121234528	121237336	+
mmu_21180_PI428960544	4.47311	2.16128	FR376088	ncRNA	fRNAdb	chr10	96498401	96523693	+
mmu_5536_PI428990136	4.47252	2.16109	n273504	ncRNA	NONCODEv3.0	chr4	21775204	21798489	+
mmu_28931_PI428960544	4.47126	2.16068	n272536	ncRNA	NONCODEv3.0	chr12	32612828	32613933	+
mmu_35024_PI428960544	4.47062	2.16047	XR_142031.1	ncRNA	RefSeq_noncoding RNA	chr3	82929860	82929919	-
A_30_P01031912	4.46976	2.1602	chrX:90997595-91009570_R	ncRNA		chrX	91001648	91001592	-
mmu_28626_PI428960544	4.46907	2.15997	n267461	ncRNA	NONCODEv3.0	chr5	24379361	24381752	+
mmu_32379_PI428960544	4.46841	2.15976	n413614	ncRNA	NONCODEv3.0	chr3	142545458	142557608	+
mmu_28004_PI428960544	4.46715	2.15935	FR307503	ncRNA	fRNAdb	chr11	18740414	18743613	-
mmu_25968_PI428960544	4.46613	2.15903	FR298113	ncRNA	fRNAdb	chrX	84090458	84091512	-
mmu_25920_PI428960544	4.46591	2.15895	FR095975	ncRNA	fRNAdb	chr1	91035098	91036488	+
mmu_32080_PI428960544	4.46429	2.15843	n344194	ncRNA	NONCODEv3.0	chr12	73303943	73310339	-
A_30_P01022909	4.46291	2.15798	chr12:76744947-76778372_F	ncRNA		chr12	76769840	76769896	+
mmu_6220_PI428960544	4.46175	2.15761	FR154739	ncRNA	fRNAdb	chr3	151460444	151462228	-
mmu_9951_PI428960544	4.46068	2.15727	FR364786	ncRNA	fRNAdb	chr1	136528689	136531862	+
mmu_2392_PI428960544	4.46042	2.15718	FR331589	ncRNA	fRNAdb	chr2	38922425	38924715	-
mmu_33197_PI428960544	4.45813	2.15644	n417470	ncRNA	NONCODEv3.0	chr11	109707191	109709790	+
A_30_P01029592	4.45727	2.15616	chrX:6942702-6954713_F	ncRNA		chrX	6950752	6950811	+
mmu_11468_PI428960544	4.45599	2.15575	FR382081	ncRNA	fRNAdb	chrX	57480169	57481662	-
mmu_13623_PI428960544	4.45482	2.15537	FR118823	ncRNA	fRNAdb	chr10	126719013	126720502	-
mmu_18862_PI428960544	4.45426	2.15518	FR031653	ncRNA	fRNAdb	chr17	51246963	51249995	-
mmu_28265_PI428960544	4.45398	2.15509	n264705	ncRNA	NONCODEv3.0	chr7	147142903	147143938	-
mmu_9670_PI428960544	4.45381	2.15504	FR315012	ncRNA	fRNAdb	chr1	15440711	15442415	+
A_30_P01017560	4.44999	2.1538	chr4:12050675-12066450_R	ncRNA		chr4	12051619	12051560	-
A_30_P01030274	4.44939	2.15361	chr1:183783306-183834531_F	ncRNA		chr1	183833328	183833392	+
mmu_18231_PI428960544	4.4485	2.15332	FR065735	ncRNA	fRNAdb	chr1	162214010	162217656	-
mmu_10463_PI428960544	4.44643	2.15265	FR385515	ncRNA	fRNAdb	chr5	38580973	38597422	-
mmu_21837_PI428960544	4.44056	2.15074	FR121087	ncRNA	fRNAdb	chr14	99205678	99208290	-
mmu_21219_PI428960544	4.43684	2.14953	FR194853	ncRNA	fRNAdb	chr1	173319129	173322918	+
mmu_15467_PI428960544	4.43654	2.14943	FR366793	ncRNA	fRNAdb	chr3	50168907	50171956	-
mmu_6708_PI428960544	4.43608	2.14929	FR002023	ncRNA	fRNAdb	chr17	67432638	67433585	-
A_30_P01030662	4.43544	2.14908	chr11:50994911-51050704_F	ncRNA		chr11	51007584	51007640	+
mmu_18467_PI428960544	4.43502	2.14894	FR188204	ncRNA	fRNAdb	chr4	114689955	114694009	+
mmu_13602_PI428960544	4.43492	2.14891	FR122690	ncRNA	fRNAdb	chr5	115204260	115208291	-
mmu_2525_PI428960544	4.43457	2.14879	FR048780	ncRNA	fRNAdb	chr9	72467722	72470629	+
mmu_20768_PI428960544	4.43373	2.14852	FR347507	ncRNA	fRNAdb	chr9	20156966	20189551	-
mmu_23704_PI428960544	4.43007	2.14733	FR048645	ncRNA	fRNAdb	chr2	170333185	170334945	-
mmu_8521_PI428960544	4.42772	2.14656	FR253165	ncRNA	fRNAdb	chr8	88840873	88844663	-
A_30_P01030544	4.42769	2.14655	chr1:133839368-133839762_F	ncRNA		chr1	133839576	133839632	+
mmu_1850_PI428980890	4.42762	2.14653	FR316629	ncRNA	fRNAdb	chr4	62044687	62054770	-
mmu_11547_PI428960544	4.42762	2.14653	FR353433	ncRNA	fRNAdb	chrX	95971776	95973091	-
mmu_24521_PI428960544	4.4262	2.14607	FR139573	ncRNA	fRNAdb	chr9	34991981	34994497	-
mmu_35367_PI428960544	4.42592	2.14598	NR_040456.1	ncRNA	RefSeq_noncoding RNA	chr7	113072930	113072989	-
mmu_29935_PI428960544	4.42568	2.1459	n286807	ncRNA	NONCODEv3.0	chr12	83496801	83498105	-
mmu_2054_PI428960544	4.42433	2.14546	FR310192	ncRNA	fRNAdb	chr7	7247253	7249524	-
mmu_23188_PI428960544	4.4227	2.14493	FR229339	ncRNA	fRNAdb	chr8	13674229	13676869	-
A_30_P01032345	4.42239	2.14483	chr10:66559716-66647841_F	ncRNA		chr10	66641352	66641412	+
mmu_1244_PI428960544	4.42047	2.1442	ENSMUST00000134690	ncRNA	Ensembl_transcript	chr9	108996358	109000310	-
mmu_3577_PI428960544	4.41835	2.14351	FR081743	ncRNA	fRNAdb	chr14	21517499	21520898	+
A_30_P01026062	4.41688	2.14303	chr15:32167516-32174427_R	ncRNA		chr15	32170464	32170404	-
A_30_P01019592	4.41611	2.14278	chr18:77291264-77299664_F	ncRNA		chr18	77296712	77296768	+
mmu_20830_PI428960544	4.41581	2.14268	FR333095	ncRNA	fRNAdb	chr4	119411012	119411764	+
mmu_29223_PI428960544	4.41387	2.14204	n276771	ncRNA	NONCODEv3.0	chr15	65817969	65820585	-
mmu_29289_PI428960544	4.41357	2.14195	n277735	ncRNA	NONCODEv3.0	chr2	121020574	121024244	-
A_30_P01032744	4.41333	2.14187	chr13:62580825-62596425_F	ncRNA		chr13	62589296	62589356	+
mmu_14141_PI428960544	4.41227	2.14152	FR346533	ncRNA	fRNAdb	chr1	16556090	16557914	-
mmu_5112_PI428960544	4.41199	2.14143	FR401509	ncRNA	fRNAdb	chr6	127246268	127257985	-
mmu_30479_PI428960544	4.41153	2.14128	n291973	ncRNA	NONCODEv3.0	chr11	88105216	88107772	-
mmu_14181_PI428960544	4.40988	2.14074	FR032049	ncRNA	fRNAdb	chr7	130275702	130279206	+
mmu_24097_PI428960544	4.40834	2.14023	FR019484	ncRNA	fRNAdb	chr9	55064043	55065893	-
A_30_P01032824	4.40764	2.14001	chr17:36131460-36136694_F	ncRNA		chr17	36136152	36136212	+
A_30_P01031609	4.40736	2.13991	chr18:35204950-35216650_F	ncRNA		chr18	35214032	35214092	+
mmu_1348_PI428960544	4.40565	2.13935	ENSMUST00000146336	ncRNA	Ensembl_transcript	chr13	29106268	29107534	+
mmu_28237_PI428960544	4.40351	2.13866	n264571	ncRNA	NONCODEv3.0	chr19	10651646	10664319	+
A_30_P01018161	4.40247	2.13831	chr2:117024098-117025009_R	ncRNA		chr2	117024920	117024864	-
mmu_2982_PI428960544	4.40234	2.13827	FR203497	ncRNA	fRNAdb	chr17	26131568	26133167	-
mmu_31930_PI428960544	4.40173	2.13807	n343857	ncRNA	NONCODEv3.0	chr2	91882034	91883451	+
A_30_P01033313	4.40008	2.13753	chr8:59994074-60002058_F	ncRNA		chr8	59999372	59999432	+
A_30_P01018494	4.39777	2.13677	chr6:57583950-57624216_R	ncRNA		chr6	57612872	57612812	-
mmu_20222_PI428960544	4.39767	2.13674	FR392575	ncRNA	fRNAdb	chr2	38446323	38450126	+
mmu_13549_PI428960544	4.39598	2.13618	FR281163	ncRNA	fRNAdb	chr12	16236555	16239033	-
A_30_P01028991	4.39586	2.13615	chr10:81846505-81863606_F	ncRNA		chr10	81863544	81863600	+
mmu_8372_PI428960544	4.39382	2.13548	FR207376	ncRNA	fRNAdb	chr13	103655925	103657137	+
mmu_9107_PI428960544	4.39057	2.13441	FR042377	ncRNA	fRNAdb	chrX	106292313	106293339	+
mmu_13717_PI428960544	4.39002	2.13423	FR379980	ncRNA	fRNAdb	chr9	59313732	59316942	-
mmu_6261_PI428960544	4.38945	2.13404	FR296487	ncRNA	fRNAdb	chr14	24754487	24759267	+
A_30_P01032138	4.38888	2.13385	chr11:97505439-97522274_R	ncRNA		chr11	97506792	97506736	-
A_30_P01031521	4.38712	2.13327	chr8:108153471-108159346_F	ncRNA		chr8	108158224	108158280	+
mmu_8776_PI428960544	4.38666	2.13312	FR337461	ncRNA	fRNAdb	chr2	145311947	145314727	+
A_30_P01030541	4.38588	2.13287	chr8:90000619-90061169_F	ncRNA		chr8	90059136	90059200	+
mmu_29929_PI428960544	4.38519	2.13264	n286746	ncRNA	NONCODEv3.0	chr7	17456702	17460235	-
mmu_21484_PI428960544	4.38354	2.1321	FR194227	ncRNA	fRNAdb	chr7	118233619	118236330	-
A_30_P01033091	4.3822	2.13166	chr1:138546641-138558591_F	ncRNA		chr1	138553568	138553632	+
mmu_18668_PI428960544	4.38025	2.13101	FR017793	ncRNA	fRNAdb	chr16	57332063	57335545	+
mmu_4016_PI428960544	4.37569	2.12951	FR104570	ncRNA	fRNAdb	chr5	135075047	135077677	+
mmu_9956_PI428960544	4.37515	2.12933	FR245372	ncRNA	fRNAdb	chr1	55301192	55302698	+
mmu_13543_PI428960544	4.37279	2.12855	FR012295	ncRNA	fRNAdb	chr18	76202814	76206123	+
mmu_10217_PI428960544	4.37026	2.12772	FR002774	ncRNA	fRNAdb	chr7	89846724	89846782	+
mmu_39_PI428960544	4.36989	2.1276	linc1257_AK032971 (mouse)	ncRNA	lncRNAdb	chr11	6427617	6427676	-
mmu_2528_PI428960544	4.36733	2.12675	FR243865	ncRNA	fRNAdb	chr1	55486063	55488185	+
mmu_9469_PI428960544	4.36643	2.12645	FR257254	ncRNA	fRNAdb	chr1	180256722	180259337	-
A_30_P01022663	4.36412	2.12569	chr7:88668948-88678046_F	ncRNA		chr7	88677640	88677696	+
mmu_20913_PI428960544	4.36312	2.12536	FR098994	ncRNA	fRNAdb	chr8	126546948	126551568	+
mmu_17595_PI428960544	4.36277	2.12524	FR005267	ncRNA	fRNAdb	chr2	26818406	26819845	-
mmu_12987_PI428960544	4.36113	2.1247	FR356936	ncRNA	fRNAdb	chr16	84685326	84685385	+
mmu_9375_PI428960544	4.35979	2.12426	FR095039	ncRNA	fRNAdb	chr6	45107255	45108820	+
mmu_16274_PI428960544	4.35895	2.12398	FR251905	ncRNA	fRNAdb	chr10	39576204	39578531	+
A_30_P01020225	4.35655	2.12319	chr9:9024733-9041933_F	ncRNA		chr9	9035502	9035561	+
A_30_P01030561	4.35628	2.1231	chr1:58443698-58449898_R	ncRNA		chr1	58445088	58445028	-
A_30_P01026790	4.35615	2.12305	chr6:83368261-83407280_R	ncRNA		chr6	83374040	83373984	-
mmu_15297_PI428960544	4.35581	2.12294	FR301317	ncRNA	fRNAdb	chr13	54878879	54878938	-
mmu_10047_PI428960544	4.35283	2.12195	FR025519	ncRNA	fRNAdb	chr2	132163468	132211163	-
A_30_P01026959	4.35207	2.1217	chrX:93154123-93164481_F	ncRNA		chrX	93163960	93164016	+
mmu_5570_PI428960544	4.35066	2.12124	FR325085	ncRNA	fRNAdb	chr2	71979396	71980675	+
mmu_17010_PI428960544	4.3501	2.12105	FR309839	ncRNA	fRNAdb	chr2	27564107	27565371	+
A_30_P01024115	4.34993	2.12099	chr16:84708005-84708675_R	ncRNA		chr16	84708144	84708088	-
mmu_27212_PI428960544	4.34873	2.12059	FR308502	ncRNA	fRNAdb	chr11	20101441	20119490	+
mmu_22008_PI428960544	4.34152	2.1182	FR137037	ncRNA	fRNAdb	chr8	117325750	117328956	+
A_30_P01027914	4.33922	2.11743	chr1:188535096-188536977_R	ncRNA		chr1	188535296	188535248	-
mmu_14545_PI428960544	4.33887	2.11732	FR264377	ncRNA	fRNAdb	chr15	10263277	10266766	+
A_30_P01033147	4.33748	2.11686	chr10:116401772-116404452_F	ncRNA		chr10	116401816	116401872	+
mmu_20879_PI428960544	4.33347	2.11552	FR036208	ncRNA	fRNAdb	chr13	35259014	35259673	-
mmu_18520_PI428960544	4.33338	2.11549	FR156022	ncRNA	fRNAdb	chr10	37901642	37901701	+
A_30_P01028033	4.33309	2.11539	chr4:109071198-109078776_F	ncRNA		chr4	109075888	109076168	+
mmu_32443_PI428960544	4.33172	2.11494	n413955	ncRNA	NONCODEv3.0	chr16	4229228	4231205	+
mmu_23996_PI428960544	4.33124	2.11478	FR399641	ncRNA	fRNAdb	chr3	145987384	145987443	-
mmu_3637_PI428960544	4.33081	2.11464	FR107088	ncRNA	fRNAdb	chr5	137994784	137997884	+
mmu_26340_PI428960544	4.33061	2.11457	FR005049	ncRNA	fRNAdb	chr5	3830947	3831006	+
mmu_5777_PI428960544	4.32587	2.11299	FR065934	ncRNA	fRNAdb	chr14	28612131	28615048	+
A_30_P01025176	4.32556	2.11289	chr3:88009045-88036270_R	ncRNA		chr3	88031912	88031856	-
mmu_4420_PI428960544	4.32519	2.11276	FR011229	ncRNA	fRNAdb	chr19	21195641	21245331	-
A_30_P01030225	4.32336	2.11215	chr13:56286339-56298089_F	ncRNA		chr13	56292072	56292128	+
A_30_P01026006	4.31951	2.11087	chr4:119818783-119819279_R	ncRNA		chr4	119819096	119819040	-
A_30_P01027473	4.31825	2.11045	chr10:120116843-120182671_F	ncRNA		chr10	120152608	120152672	+
mmu_18865_PI428960544	4.31651	2.10987	FR295326	ncRNA	fRNAdb	chr6	84921356	84925524	-
mmu_8393_PI428960544	4.31369	2.10892	FR319355	ncRNA	fRNAdb	chr5	106333932	106337006	+
A_30_P01025494	4.31178	2.10828	chr17:22420025-22457650_F	ncRNA		chr17	22446488	22446546	+
mmu_23201_PI428960544	4.31006	2.10771	FR131282	ncRNA	fRNAdb	chr13	37976466	37978736	+
mmu_34832_PI428960544	4.30644	2.1065	XR_168749.1	ncRNA	RefSeq_noncoding RNA	chr16	49923418	49923477	-
mmu_12339_PI428960544	4.30303	2.10535	FR355108	ncRNA	fRNAdb	chr5	48636424	48639317	+
A_30_P01028849	4.30094	2.10465	chr5:45400409-45815639_R	ncRNA		chr5	45401108	45401048	-
mmu_2779_PI428960544	4.29985	2.10429	FR163144	ncRNA	fRNAdb	chr5	143200613	143201287	-
mmu_35718_PI428960544	4.29966	2.10422	NR_045842.1	ncRNA	RefSeq_noncoding RNA	chr7	150508715	150508774	-
A_30_P01018179	4.29917	2.10406	chr3:58118325-58136550_F	ncRNA		chr3	58125192	58125248	+
A_30_P01029493	4.29799	2.10366	chr13:19611679-19620954_R	ncRNA		chr13	19618040	19617982	-
mmu_30390_PI428960544	4.29345	2.10214	n291337	ncRNA	NONCODEv3.0	chr12	36938869	36944805	-
mmu_13135_PI428960544	4.29303	2.102	FR001820	ncRNA	fRNAdb	chr19	21683538	21685289	-
A_30_P01026599	4.29125	2.1014	chr6:42659063-42660071_R	ncRNA		chr6	42659192	42659136	-
A_30_P01020004	4.2875	2.10014	chr4:133212951-133214017_R	ncRNA		chr4	133213792	133213736	-
mmu_6290_PI428960544	4.28624	2.09971	FR265173	ncRNA	fRNAdb	chr2	156836183	156837412	-
A_30_P01027644	4.28585	2.09958	chr7:30645026-30667034_R	ncRNA		chr7	30663426	30663368	-
mmu_2156_PI428960544	4.28416	2.09901	FR089208	ncRNA	fRNAdb	chr9	44214106	44215445	-
A_30_P01028916	4.28153	2.09813	chr4:54851872-54866706_R	ncRNA		chr4	54865592	54865532	-
A_30_P01020128	4.27855	2.09712	chr4:141527564-141547339_F	ncRNA		chr4	141532832	141532896	+
A_30_P01027659	4.27481	2.09586	chr19:60269158-60272919_R	ncRNA		chr19	60269240	60269180	-
mmu_3841_PI428994341	4.2746	2.09579	uc.408+	ncRNA	UCR	chr8	111480959	111481018	-
A_30_P01021330	4.27439	2.09572	chr8:122807653-122823000_F	ncRNA		chr8	122814704	122814760	+
mmu_19885_PI428960544	4.27409	2.09562	FR063074	ncRNA	fRNAdb	chr4	116056206	116058351	-
mmu_32766_PI428960544	4.27395	2.09557	n415277	ncRNA	NONCODEv3.0	chr12	105486105	105492615	+
A_30_P01027252	4.26826	2.09365	chr6:127588224-127609749_R	ncRNA		chr6	127591296	127591232	-
mmu_17452_PI428960544	4.26695	2.0932	FR211434	ncRNA	fRNAdb	chr10	77727275	77728820	-
mmu_14006_PI428960544	4.26689	2.09318	FR102397	ncRNA	fRNAdb	chr1	46906377	46907324	-
A_30_P01032770	4.26514	2.09259	chr9:43921700-43939600_F	ncRNA		chr9	43926116	43926176	+
mmu_23034_PI428960544	4.26499	2.09254	FR401651	ncRNA	fRNAdb	chr3	92424006	92425102	-
mmu_3234_PI428960544	4.26454	2.09239	FR231029	ncRNA	fRNAdb	chr5	124873518	124875551	-
A_30_P01019267	4.26407	2.09223	chr4:136856064-136875614_R	ncRNA		chr4	136873248	136873200	-
mmu_21730_PI428960544	4.26312	2.09191	FR389417	ncRNA	fRNAdb	chr12	70820658	70820717	+
mmu_20782_PI428960544	4.26293	2.09185	FR069917	ncRNA	fRNAdb	chr8	36709201	36711316	+
A_30_P01024230	4.26263	2.09174	chr7:99879368-99889978_R	ncRNA		chr7	99881368	99881312	-
mmu_18438_PI428960544	4.2625	2.0917	FR254472	ncRNA	fRNAdb	chr14	53851069	53853042	+
mmu_28477_PI428960544	4.26198	2.09152	n266249	ncRNA	NONCODEv3.0	chr11	117677546	117680503	+
mmu_19149_PI428960544	4.26052	2.09103	FR095910	ncRNA	fRNAdb	chr15	53156577	53160206	-
A_30_P01020995	4.25999	2.09085	chr4:132641388-132645061_F	ncRNA		chr4	132643928	132643984	+
mmu_23097_PI428960544	4.25941	2.09065	FR006068	ncRNA	fRNAdb	chrX	85123860	85126411	-
mmu_2796_PI428960544	4.25932	2.09062	FR314368	ncRNA	fRNAdb	chr4	48009327	48013333	+
A_30_P01027663	4.25875	2.09043	chr14:64735748-64736349_R	ncRNA		chr14	64735960	64735904	-
mmu_12006_PI428960544	4.25553	2.08934	FR338599	ncRNA	fRNAdb	chr12	37108766	37415179	+
mmu_29625_PI428960544	4.2531	2.08851	n281912	ncRNA	NONCODEv3.0	chr10	22026507	22041571	+
mmu_22155_PI428960544	4.25237	2.08827	FR021968	ncRNA	fRNAdb	chr14	73952438	73956634	+
mmu_3371_PI428960544	4.24802	2.08679	FR387325	ncRNA	fRNAdb	chr2	75820491	75821820	-
mmu_5567_PI428960544	4.2475	2.08661	FR165539	ncRNA	fRNAdb	chr6	92548990	92551887	-
mmu_8375_PI428960544	4.24646	2.08626	FR099554	ncRNA	fRNAdb	chr19	19155472	19157494	-
A_30_P01021977	4.24527	2.08586	chrX:157038750-157039018_F	ncRNA		chrX	157038832	157038896	+
A_30_P01029725	4.24526	2.08585	chr4:3745783-3746383_R	ncRNA		chr4	3745903	3745844	-
mmu_19313_PI428960544	4.24066	2.08429	FR313730	ncRNA	fRNAdb	chr11	75345708	75348309	+
mmu_28928_PI428960544	4.24005	2.08408	n272514	ncRNA	NONCODEv3.0	chrX	71038911	71042955	+
A_30_P01025649	4.23908	2.08375	chr17:87674225-87682154_R	ncRNA		chr17	87676848	87676792	-
mmu_11540_PI428960544	4.23898	2.08372	FR020586	ncRNA	fRNAdb	chr19	24207012	24221559	-
mmu_6235_PI428960544	4.23889	2.08369	FR360375	ncRNA	fRNAdb	chrX	132297937	132300827	+
mmu_18477_PI428960544	4.23836	2.08351	FR014707	ncRNA	fRNAdb	chr15	95647191	95649482	+
mmu_27786_PI428960544	4.23632	2.08281	FR007098	ncRNA	fRNAdb	chr16	13923396	13923455	+
A_30_P01027745	4.23499	2.08236	chr13:76326228-76332632_F	ncRNA		chr13	76327520	76327576	+
mmu_13907_PI428960544	4.23391	2.08199	FR212788	ncRNA	fRNAdb	chr4	131856354	131859136	-
mmu_3907_PI428960544	4.23356	2.08187	FR187123	ncRNA	fRNAdb	chr9	117580129	117583206	-
mmu_29680_PI428960544	4.23266	2.08156	n282742	ncRNA	NONCODEv3.0	chrX	95515514	95518551	+
A_30_P01021124	4.2321	2.08138	chr14:33895294-33923644_F	ncRNA		chr14	33912560	33912620	+
mmu_23636_PI428960544	4.23118	2.08106	FR105628	ncRNA	fRNAdb	chr11	115814058	115817575	+
mmu_13046_PI428960544	4.23077	2.08092	FR303093	ncRNA	fRNAdb	chr3	97456990	97457633	+
mmu_18739_PI428960544	4.23064	2.08088	FR038700	ncRNA	fRNAdb	chr6	50726113	50764818	+
mmu_4380_PI428960544	4.22979	2.08059	FR105859	ncRNA	fRNAdb	chr15	73220711	73253555	-
mmu_7627_PI428960544	4.22825	2.08006	FR050605	ncRNA	fRNAdb	chr13	105566694	105568559	-
mmu_4031_PI428960544	4.22726	2.07972	FR213448	ncRNA	fRNAdb	chr10	66168650	66168709	+
A_30_P01033021	4.22677	2.07955	chr3:58730418-58742493_R	ncRNA		chr3	58738564	58738504	-
mmu_7850_PI428960544	4.22332	2.07838	FR293802	ncRNA	fRNAdb	chr4	64673591	64673650	-
mmu_9945_PI428990136	4.22327	2.07836	XR_168476.1	ncRNA	RefSeq_noncoding RNA	chr11	23204907	23204966	-
mmu_14585_PI428960544	4.22296	2.07826	FR377323	ncRNA	fRNAdb	chr6	56319698	56321939	+
mmu_20834_PI428960544	4.22159	2.07779	FR312333	ncRNA	fRNAdb	chr2	154986599	154989467	+
mmu_32598_PI428960544	4.22051	2.07742	n414412	ncRNA	NONCODEv3.0	chr5	110262519	110263161	-
mmu_6134_PI428960544	4.21956	2.07709	FR076370	ncRNA	fRNAdb	chr11	6039238	6039297	-
A_30_P01025928	4.21919	2.07697	chr2:52241435-52245307_F	ncRNA		chr2	52241952	52242008	+
A_30_P01022979	4.21805	2.07658	chr4:55593675-55629225_F	ncRNA		chr4	55627548	55627608	+
mmu_789_PI428960544	4.21721	2.07629	ENSMUST00000145111	ncRNA	Ensembl_transcript	chr6	54219675	54380215	-
mmu_30440_PI428960544	4.21546	2.07569	n291704	ncRNA	NONCODEv3.0	chr2	180322716	180322816	-
A_30_P01026905	4.2139	2.07516	chr7:49715933-49771497_F	ncRNA		chr7	49731832	49731892	+
mmu_11110_PI428960544	4.21002	2.07383	FR314974	ncRNA	fRNAdb	chr11	60349226	60351405	-
mmu_19998_PI428960544	4.20891	2.07345	FR357567	ncRNA	fRNAdb	chr19	29820230	29821120	-
A_30_P01027809	4.20865	2.07336	chr12:117623500-117643575_R	ncRNA		chr12	117637808	117637752	-
A_30_P01029806	4.20775	2.07305	chr1:162965309-162970704_R	ncRNA		chr1	162966192	162966144	-
mmu_31252_PI428960544	4.20719	2.07286	n296404	ncRNA	NONCODEv3.0	chr16	23156915	23157281	-
mmu_32737_PI428960544	4.20644	2.0726	n415215	ncRNA	NONCODEv3.0	chrX	14687711	14688615	-
mmu_29967_PI428960544	4.20541	2.07225	n287084	ncRNA	NONCODEv3.0	chr3	104257906	104260672	-
A_30_P01032413	4.20529	2.07221	chrX:165758353-165806110_F	ncRNA		chrX	165760544	165760592	+
mmu_34219_PI428960544	4.2028	2.07135	NR_040320.1	ncRNA	RefSeq_noncoding RNA	chr19	41824528	41824587	+
A_30_P01028832	4.20016	2.07044	chr9:39986829-39987424_R	ncRNA		chr9	39987152	39987092	-
mmu_5406_PI428960544	4.19941	2.07019	FR053100	ncRNA	fRNAdb	chr5	132832383	132834853	-
mmu_22652_PI428960544	4.19521	2.06874	FR188183	ncRNA	fRNAdb	chr9	13720244	13724563	-
mmu_5137_PI428960544	4.19422	2.0684	FR168763	ncRNA	fRNAdb	chr8	109909017	109912584	+
A_30_P01023053	4.19258	2.06784	chr11:93994795-94017045_F	ncRNA		chr11	93999912	93999968	+
mmu_4887_PI428960544	4.19191	2.06761	FR028936	ncRNA	fRNAdb	chr4	82230951	82233223	-
mmu_9087_PI428960544	4.19002	2.06696	FR323227	ncRNA	fRNAdb	chr4	58974947	58975006	+
A_30_P01022296	4.18825	2.06635	chr8:26869173-26869823_R	ncRNA		chr8	26869380	26869320	-
mmu_978_PI428960544	4.18793	2.06624	ENSMUST00000150073	ncRNA	Ensembl_transcript	chr11	32803137	32826160	-
A_30_P01031817	4.18788	2.06622	chr18:35972802-35973126_F	ncRNA		chr18	35972888	35972944	+
A_30_P01028303	4.18783	2.0662	chr14:49314574-49358174_R	ncRNA		chr14	49315312	49315252	-
mmu_14318_PI428960544	4.1868	2.06585	FR154702	ncRNA	fRNAdb	chr17	80422876	80427524	-
mmu_2352_PI428960544	4.18508	2.06526	FR358479	ncRNA	fRNAdb	chr13	17791269	17792144	+
mmu_20152_PI428960544	4.18418	2.06494	FR375873	ncRNA	fRNAdb	chr15	58327703	58329445	-
A_30_P01028695	4.18074	2.06376	chr8:119732348-119749198_F	ncRNA		chr8	119739680	119739744	+
A_30_P01032729	4.1806	2.06371	chr7:129294166-129301366_F	ncRNA		chr7	129296528	129296592	+
mmu_15401_PI428960544	4.18025	2.06359	FR238012	ncRNA	fRNAdb	chr5	148700864	148702971	-
mmu_18612_PI428960544	4.1799	2.06347	FR372379	ncRNA	fRNAdb	chr2	74985174	75015715	-
mmu_8420_PI428960544	4.17077	2.06031	FR331659	ncRNA	fRNAdb	chr8	83402134	83404262	-
mmu_11195_PI428960544	4.17005	2.06007	FR274454	ncRNA	fRNAdb	chr4	131479343	131481078	-
mmu_30150_PI428960544	4.16678	2.05893	n289305	ncRNA	NONCODEv3.0	chr2	164286499	164299964	+
mmu_30241_PI428960544	4.16646	2.05882	n290286	ncRNA	NONCODEv3.0	chr3	78866440	78868110	-
mmu_4101_PI428960544	4.16265	2.0575	FR049631	ncRNA	fRNAdb	chr9	49489320	49491690	-
mmu_30318_PI428960544	4.1625	2.05745	n290793	ncRNA	NONCODEv3.0	chr2	128677100	128679995	+
mmu_3061_PI428994341	4.16243	2.05743	uc.327+	ncRNA	UCR	chr2	105559599	105559658	-
A_30_P01021253	4.1608	2.05686	chr15:85412264-85549139_R	ncRNA		chr15	85436016	85435952	-
mmu_7883_PI428960544	4.15742	2.05569	FR246881	ncRNA	fRNAdb	chr16	35360758	35363938	-
A_30_P01019480	4.15714	2.05559	chr17:74580316-74599991_R	ncRNA		chr17	74599728	74599664	-
A_30_P01032399	4.15604	2.05521	chr3:58118325-58136550_R	ncRNA		chr3	58124872	58124812	-
mmu_2457_PI428960544	4.15366	2.05438	FR396947	ncRNA	fRNAdb	chr3	9827435	9833630	-
mmu_11722_PI428960544	4.15203	2.05382	FR134672	ncRNA	fRNAdb	chr5	130421449	130424834	+
mmu_8036_PI428960544	4.14994	2.05309	FR152962	ncRNA	fRNAdb	chr3	89845717	89856423	-
A_30_P01017865	4.1495	2.05294	chr6:112552041-112560067_F	ncRNA		chr6	112558704	112558768	+
mmu_27214_PI428960544	4.14932	2.05288	FR366702	ncRNA	fRNAdb	chr4	137999985	138002593	+
mmu_24840_PI428960544	4.14843	2.05257	FR270909	ncRNA	fRNAdb	chr8	87411284	87411343	+
mmu_3901_PI428994341	4.14742	2.05221	uc.414+	ncRNA	UCR	chr11	98629446	98629505	+
mmu_13433_PI428960544	4.1474	2.05221	FR362144	ncRNA	fRNAdb	chr14	125068422	125070431	-
mmu_27451_PI428960544	4.14645	2.05188	FR382375	ncRNA	fRNAdb	chr9	20956981	20971326	-
mmu_34306_PI428960544	4.14587	2.05168	NR_045170.1	ncRNA	RefSeq_noncoding RNA	chr13	12275026	12275085	-
mmu_7373_PI428960544	4.14586	2.05167	FR219144	ncRNA	fRNAdb	chr19	6045059	6047000	-
mmu_29579_PI428960544	4.14323	2.05076	n281384	ncRNA	NONCODEv3.0	chr12	8320238	8349757	+
mmu_11711_PI428960544	4.14315	2.05073	FR390096	ncRNA	fRNAdb	chr1	108545916	108548421	-
A_30_P01023682	4.14311	2.05071	chr13:60524145-60528559_R	ncRNA		chr13	60524204	60524144	-
mmu_30060_PI428960544	4.14154	2.05017	n288399	ncRNA	NONCODEv3.0	chr2	160772723	160775069	-
mmu_4765_PI428960544	4.14153	2.05016	FR398388	ncRNA	fRNAdb	chr3	68907682	68909736	-
mmu_3680_PI428960544	4.13953	2.04947	FR174506	ncRNA	fRNAdb	chr1	191034239	191034892	-
mmu_22988_PI428960544	4.13789	2.0489	FR336911	ncRNA	fRNAdb	chr12	99683026	99685125	-
A_30_P01027485	4.13742	2.04873	chr13:81773237-81783062_R	ncRNA		chr13	81775392	81775328	-
A_30_P01021300	4.13681	2.04852	chr13:94069868-94070007_R	ncRNA		chr13	94069928	94069872	-
A_30_P01024864	4.13663	2.04846	chr4:45079022-45096897_R	ncRNA		chr4	45096656	45096596	-
mmu_20242_PI428960544	4.13621	2.04831	FR121370	ncRNA	fRNAdb	chr12	51450943	51453145	-
mmu_25012_PI428960544	4.1352	2.04796	FR267691	ncRNA	fRNAdb	chr15	8197102	8202976	+
mmu_30663_PI428960544	4.13511	2.04792	n293170	ncRNA	NONCODEv3.0	chr10	99222139	99293216	+
A_30_P01023054	4.13363	2.04741	chr13:108548345-108679004_F	ncRNA		chr13	108577968	108578024	+
mmu_27792_PI428960544	4.1295	2.04597	FR183848	ncRNA	fRNAdb	chr12	89961319	90500016	+
mmu_7662_PI428960544	4.12946	2.04595	FR396246	ncRNA	fRNAdb	chr9	28867383	28877786	+
mmu_26427_PI428960544	4.12901	2.0458	FR197063	ncRNA	fRNAdb	chrX	64952510	64953731	-
A_30_P01023073	4.12803	2.04545	chr7:66562376-66579519_F	ncRNA		chr7	66563792	66563848	+
mmu_15624_PI428960544	4.12461	2.04426	FR348522	ncRNA	fRNAdb	chr15	63949565	63951552	-
mmu_17002_PI428960544	4.1234	2.04384	FR037313	ncRNA	fRNAdb	chr4	41087786	41108842	+
mmu_27151_PI428960544	4.1219	2.04331	FR385116	ncRNA	fRNAdb	chr16	52117633	52121031	+
mmu_33987_PI428960544	4.12189	2.0433	XR_104964.1	ncRNA	RefSeq_noncoding RNA	chr6	8304103	8304162	-
A_30_P01021706	4.12102	2.043	chr6:100518251-100519726_R	ncRNA		chr6	100518544	100518488	-
mmu_5513_PI428960544	4.12082	2.04293	FR348792	ncRNA	fRNAdb	chr10	21821985	21822044	+
A_30_P01026021	4.1193	2.0424	chr5:152006587-152008784_R	ncRNA		chr5	152006784	152006720	-
mmu_26339_PI428960544	4.1192	2.04236	FR105092	ncRNA	fRNAdb	chr1	58813900	58815724	+
A_30_P01020473	4.11574	2.04115	chr5:104936417-104984892_R	ncRNA		chr5	104948552	104948496	-
mmu_23871_PI428960544	4.11458	2.04075	FR373263	ncRNA	fRNAdb	chr13	12632409	12654983	+
A_30_P01019892	4.11451	2.04072	chr12:19409800-19420825_R	ncRNA		chr12	19412154	19412096	-
A_30_P01032182	4.11392	2.04051	chr5:15184252-15184923_F	ncRNA		chr5	15184864	15184923	+
mmu_19328_PI428960544	4.1131	2.04023	FR391108	ncRNA	fRNAdb	chr6	51261669	51265197	-
A_30_P01023671	4.11181	2.03977	chr5:22058025-22072475_F	ncRNA		chr5	22070610	22070668	+
mmu_14794_PI428960544	4.11112	2.03953	FR089329	ncRNA	fRNAdb	chr18	12246508	12248774	-
mmu_3078_PI428990136	4.11022	2.03921	FR116440	ncRNA	fRNAdb	chr1	141072604	141075537	+
mmu_15623_PI428960544	4.10941	2.03893	FR326828	ncRNA	fRNAdb	chr2	65781488	65792132	-
mmu_29050_PI428960544	4.10734	2.0382	n273867	ncRNA	NONCODEv3.0	chr8	11514020	11550741	-
A_30_P01025459	4.10511	2.03742	chr13:34693404-34717987_F	ncRNA		chr13	34699832	34699892	+
A_30_P01024046	4.10462	2.03725	chr13:98571741-98603323_R	ncRNA		chr13	98581064	98581008	-
mmu_27704_PI428960544	4.10409	2.03706	FR243274	ncRNA	fRNAdb	chr5	139878647	139882040	-
mmu_17129_PI428960544	4.10367	2.03692	FR380852	ncRNA	fRNAdb	chr5	119137626	119139254	+
mmu_29836_PI428960544	4.1018	2.03626	n285488	ncRNA	NONCODEv3.0	chr11	77528788	77529894	+
A_30_P01023585	4.1013	2.03608	chr2:116796887-116797441_F	ncRNA		chr2	116797376	116797440	+
mmu_21896_PI428960544	4.10094	2.03596	FR086399	ncRNA	fRNAdb	chr7	143460014	143473823	+
mmu_9227_PI428960544	4.10059	2.03583	FR101394	ncRNA	fRNAdb	chr5	143996364	143996423	+
A_30_P01020444	4.10041	2.03577	chr14:65720392-65769859_R	ncRNA
mmu_2527_PI428960544	4.09813	2.03496	FR014008	ncRNA	fRNAdb	chr8	94057535	94058858	+
A_30_P01030353	4.09773	2.03483	chr7:151085617-151100071_R	ncRNA		chr7	151087616	151087568	-
mmu_34761_PI428960544	4.09671	2.03447	XR_106856.1	ncRNA	RefSeq_noncoding RNA	chr14	58190901	58190960	+
mmu_24910_PI428960544	4.09112	2.0325	FR135383	ncRNA	fRNAdb	chr1	136879882	136881637	-
A_30_P01020916	4.09108	2.03248	chr10:87541696-87547421_R	ncRNA		chr10	87542432	87542376	-
A_30_P01028528	4.09055	2.03229	chr4:146156575-146175425_R	ncRNA		chr4	146162608	146162544	-
mmu_8327_PI428960544	4.09047	2.03227	FR203371	ncRNA	fRNAdb	chr13	45078815	45081355	-
A_30_P01024381	4.0904	2.03224	chr16:98218292-98230170_F	ncRNA		chr16	98218472	98218536	+
mmu_19667_PI428960544	4.08714	2.03109	FR203216	ncRNA	fRNAdb	chr9	66877726	66880632	-
mmu_27231_PI428960544	4.08565	2.03057	FR115704	ncRNA	fRNAdb	chr12	113038428	113041411	+
mmu_25608_PI428960544	4.08216	2.02933	FR157751	ncRNA	fRNAdb	chr17	25407167	25410323	-
mmu_8657_PI428960544	4.0816	2.02913	FR202942	ncRNA	fRNAdb	chr7	14140214	14156416	-
mmu_3242_PI428960544	4.08096	2.02891	FR290006	ncRNA	fRNAdb	chr14	31997008	31999329	-
A_30_P01021728	4.0775	2.02769	chr3:26986265-26986767_F	ncRNA		chr3	26986408	26986468	+
mmu_32309_PI428960544	4.07635	2.02728	n412711	ncRNA	NONCODEv3.0	chr11	112545777	112552832	-
A_30_P01024731	4.07607	2.02718	chr2:157236070-157249445_F	ncRNA		chr2	157241600	157241648	+
mmu_9459_PI428960544	4.07601	2.02716	FR309660	ncRNA	fRNAdb	chr1	22700092	22701498	-
A_30_P01029601	4.07371	2.02634	chr15:97495641-97503721_F	ncRNA		chr15	97498456	97498520	+
A_30_P01032455	4.07258	2.02594	chr5:54053882-54054174_F	ncRNA		chr5	54054056	54054112	+
mmu_29515_PI428960544	4.06742	2.02411	n280560	ncRNA	NONCODEv3.0	chr7	125247885	125249883	-
A_30_P01023784	4.0649	2.02322	chr8:27131895-27132834_R	ncRNA		chr8	27132656	27132596	-
mmu_18719_PI428960544	4.06477	2.02317	FR046801	ncRNA	fRNAdb	chr12	105925952	105926612	-
mmu_9379_PI428960544	4.06398	2.02289	FR056492	ncRNA	fRNAdb	chr7	35479290	35482469	-
mmu_29109_PI428960544	4.06139	2.02197	n274771	ncRNA	NONCODEv3.0	chr5	138714884	138721190	-
mmu_13444_PI428960544	4.06091	2.0218	FR198176	ncRNA	fRNAdb	chr11	50412799	50415952	-
A_30_P01021416	4.05747	2.02058	chr9:7214754-7225700_F	ncRNA		chr9	7219531	7219590	+
mmu_26782_PI428960544	4.05686	2.02036	FR120054	ncRNA	fRNAdb	chr7	108725484	108725543	-
mmu_19573_PI428960544	4.05535	2.01983	FR022366	ncRNA	fRNAdb	chr11	78951884	78953613	-
mmu_14607_PI428960544	4.05452	2.01953	FR045470	ncRNA	fRNAdb	chr15	9110504	9110563	+
mmu_9813_PI428960544	4.05382	2.01928	FR021526	ncRNA	fRNAdb	chr4	33390583	33397112	-
A_30_P01020555	4.05202	2.01864	chr9:58301467-58323783_F	ncRNA		chr9	58303812	58303872	+
mmu_33674_PI428960544	4.05034	2.01804	n422812	ncRNA	NONCODEv3.0	chrX	47912843	47945262	-
mmu_27504_PI428960544	4.04821	2.01728	FR071471	ncRNA	fRNAdb	chr10	8662761	8665101	-
A_30_P01029344	4.04666	2.01673	chr10:94850300-94855601_R	ncRNA		chr10	94853472	94853416	-
mmu_11699_PI428960544	4.04663	2.01672	FR223113	ncRNA	fRNAdb	chr2	18904045	18907386	-
A_30_P01033456	4.04645	2.01666	chr4:89032648-89133273_F	ncRNA		chr4	89110208	89110272	+
A_30_P01026089	4.04519	2.01621	chr7:30645026-30667034_R	ncRNA		chr7	30662124	30662066	-
A_30_P01026114	4.04133	2.01483	chr13:76326228-76332632_F	ncRNA		chr13	76327112	76327176	+
mmu_3346_PI428960544	4.0406	2.01457	FR165441	ncRNA	fRNAdb	chr3	58496510	58592446	+
A_30_P01021838	4.04032	2.01447	chr1:175654606-175672031_R	ncRNA		chr1	175657712	175657664	-
A_30_P01030554	4.03894	2.01398	chr6:50361567-50406200_R	ncRNA		chr6	50361628	50361568	-
A_30_P01018903	4.03667	2.01316	chr13:38757503-38767928_F	ncRNA		chr13	38766160	38766216	+
mmu_21249_PI428960544	4.03517	2.01263	FR133248	ncRNA	fRNAdb	chrX	51485167	51485226	-
mmu_14018_PI428960544	4.03452	2.0124	FR216873	ncRNA	fRNAdb	chr2	93243703	93257987	+
mmu_7012_PI428960544	4.03354	2.01205	FR294299	ncRNA	fRNAdb	chr17	12970229	12971495	+
A_30_P01029875	4.03348	2.01202	chr5:110891642-110918642_F	ncRNA		chr5	110909928	110909992	+
mmu_9419_PI428960544	4.03256	2.0117	FR348893	ncRNA	fRNAdb	chr15	74295096	74295155	-
mmu_12461_PI428960544	4.02879	2.01035	FR203100	ncRNA	fRNAdb	chr8	119934553	119936045	+
mmu_28923_PI428960544	4.0276	2.00992	n272399	ncRNA	NONCODEv3.0	chr2	152495245	152509177	+
mmu_17617_PI428960544	4.02757	2.00991	FR336094	ncRNA	fRNAdb	chr5	142029600	142032133	+
A_30_P01032630	4.02733	2.00983	chr15:5969454-5994540_R	ncRNA		chr15	5973369	5973310	-
mmu_22081_PI428960544	4.02376	2.00854	FR321011	ncRNA	fRNAdb	chr6	56128681	56312368	-
mmu_21332_PI428960544	4.02198	2.00791	FR331395	ncRNA	fRNAdb	chr5	30080936	30082208	+
mmu_890_PI428960544	4.01838	2.00662	ENSMUST00000181412	ncRNA	Ensembl_transcript	chr3	96205073	96205937	-
mmu_24780_PI428960544	4.01801	2.00648	FR013950	ncRNA	fRNAdb	chr1	173432016	173433292	-
A_30_P01023501	4.01762	2.00634	chr18:35970772-35971449_F	ncRNA		chr18	35971328	35971388	+
mmu_1691_PI428960544	4.01439	2.00518	ENSMUST00000155952	ncRNA	Ensembl_transcript	chr7	150218526	150239591	-
mmu_16289_PI428960544	4.01273	2.00458	FR067398	ncRNA	fRNAdb	chr7	109214264	109216136	+
A_30_P01032110	4.01168	2.00421	chr5:31862823-31871445_F	ncRNA		chr5	31869104	31869164	+
mmu_989_PI428960544	4.01142	2.00411	ENSMUST00000180784	ncRNA	Ensembl_transcript	chr4	155144078	155150270	+
mmu_8292_PI428960544	4.00895	2.00322	FR363495	ncRNA	fRNAdb	chr12	106923610	106928430	+
A_30_P01019013	4.00831	2.003	chr14:22267795-22319045_R	ncRNA
A_30_P01030112	4.00745	2.00269	chr7:99879368-99889978_R	ncRNA		chr7	99881432	99881368	-
mmu_10983_PI428960544	4.00679	2.00245	FR132509	ncRNA	fRNAdb	chr7	111459849	111463980	-
mmu_17530_PI428960544	4.00625	2.00225	FR381582	ncRNA	fRNAdb	chr3	37340025	37342938	+
A_30_P01033541	4.00583	2.0021	chr16:64796849-64843249_F	ncRNA		chr16	64829464	64829524	+
mmu_17834_PI428960544	4.00466	2.00168	FR099681	ncRNA	fRNAdb	chr9	44098137	44098196	-
A_30_P01021201	4.00388	2.0014	chr19:54011403-54019143_R	ncRNA		chr19	54018896	54018836	-
mmu_30207_PI428960544	4.00271	2.00098	n289781	ncRNA	NONCODEv3.0	chr2	58419793	58588068	+
mmu_17570_PI428960544	4.00193	2.00069	FR301516	ncRNA	fRNAdb	chr2	4534155	4534980	+
mmu_27405_PI428960544	4.00131	2.00047	FR179905	ncRNA	fRNAdb	chr11	35928218	35931920	-
mmu_18153_PI428960544	4.00077	2.00028	FR075729	ncRNA	fRNAdb	chr16	64761981	64764995	-
mmu_22262_PI428960544	4.00062	2.00022	FR080862	ncRNA	fRNAdb	chr2	118932848	118936500	+
mmu_33938_PI428960544	4.00005	2.00002	NR_051981.1	ncRNA	RefSeq_noncoding RNA	chr17	35532516	35532575	+
mmu_10690_PI428960544	3.997	1.99892	FR170478	ncRNA	fRNAdb	chrX	99555574	99557361	-
mmu_35714_PI428960544	3.99648	1.99873	NR_033558.1	ncRNA	RefSeq_noncoding RNA	chr10	43350661	43350720	+
mmu_29466_PI428960544	3.99569	1.99845	n280082	ncRNA	NONCODEv3.0	chr9	20410576	20412060	-
mmu_8358_PI428960544	3.99509	1.99823	FR109829	ncRNA	fRNAdb	chr16	34733405	34734586	+
A_30_P01027206	3.99373	1.99774	chr15:58928225-58939975_F	ncRNA		chr15	58934436	58934496	+
mmu_10924_PI428990136	3.99295	1.99746	ENSMUST00000161599	ncRNA	Ensembl_transcript	chr14	123312289	123328664	+
A_30_P01031183	3.99258	1.99732	chr6:115468025-115489250_R	ncRNA		chr6	115486968	115486904	-
mmu_20431_PI428960544	3.9918	1.99704	FR246659	ncRNA	fRNAdb	chr2	146371783	146371842	+
mmu_31424_PI428960544	3.98954	1.99622	n297157	ncRNA	NONCODEv3.0	chr8	88224972	88225725	+
mmu_34647_PI428960544	3.98767	1.99555	XR_140899.2	ncRNA	RefSeq_noncoding RNA	chr8	120326987	120327046	+
A_30_P01032731	3.98331	1.99397	chr16:64796849-64843249_R	ncRNA		chr16	64821628	64821568	-
mmu_4208_PI428960544	3.98252	1.99368	FR257652	ncRNA	fRNAdb	chr12	110199121	110202044	+
mmu_7862_PI428960544	3.98147	1.9933	FR122994	ncRNA	fRNAdb	chr19	25323804	25324888	+
mmu_7134_PI428960544	3.98119	1.9932	FR273244	ncRNA	fRNAdb	chr8	119247092	119249506	-
mmu_26079_PI428960544	3.9802	1.99284	FR024649	ncRNA	fRNAdb	chr6	7805646	7805705	+
mmu_18772_PI428960544	3.98001	1.99277	FR238406	ncRNA	fRNAdb	chr4	114158977	114163359	+
A_30_P01018189	3.97964	1.99264	chr2:174088550-174109425_F	ncRNA		chr2	174107952	174108016	+
A_30_P01021812	3.97931	1.99252	chr11:6748267-6818192_R	ncRNA		chr11	6788843	6788784	-
mmu_21622_PI428960544	3.97756	1.99188	FR030670	ncRNA	fRNAdb	chr6	29074162	29075283	-
mmu_17634_PI428960544	3.97635	1.99144	FR346701	ncRNA	fRNAdb	chr10	72120854	72124514	+
mmu_16692_PI428960544	3.97524	1.99104	FR152549	ncRNA	fRNAdb	chr8	16586346	16587992	-
A_30_P01017455	3.97272	1.99013	chr8:110197171-110206546_F	ncRNA		chr8	110203504	110203560	+
mmu_11455_PI428960544	3.97246	1.99003	FR335914	ncRNA	fRNAdb	chr8	81714204	81717165	+
mmu_4139_PI428960544	3.97127	1.9896	FR186062	ncRNA	fRNAdb	chr12	18869649	18872577	+
A_30_P01028300	3.96962	1.989	chr13:98267049-98267604_F	ncRNA		chr13	98267376	98267432	+
A_30_P01033405	3.96927	1.98887	chr8:19692532-19694101_R	ncRNA		chr8	19692592	19692532	-
mmu_29927_PI428960544	3.96822	1.98849	n286740	ncRNA	NONCODEv3.0	chr2	156023571	156026283	+
A_30_P01031226	3.96817	1.98848	chr10:5950116-5958250_R	ncRNA		chr10	5951066	5951007	-
A_30_P01026251	3.96562	1.98755	chr13:99870660-99877535_F	ncRNA		chr13	99876896	99876960	+
mmu_3046_PI428960544	3.9651	1.98736	FR120768	ncRNA	fRNAdb	chr7	104866413	104869306	+
A_30_P01020325	3.96334	1.98672	NEAT2	ncRNA		chr19	5795832	5795773	-
mmu_21529_PI428960544	3.96264	1.98646	FR161493	ncRNA	fRNAdb	chr5	106929912	107003734	-
mmu_22767_PI428960544	3.96193	1.9862	FR030802	ncRNA	fRNAdb	chr2	178394065	178400210	+
mmu_28485_PI428960544	3.96058	1.98571	n266318	ncRNA	NONCODEv3.0	chr12	42271977	42274471	+
mmu_30075_PI428960544	3.9605	1.98568	n288580	ncRNA	NONCODEv3.0	chr6	127911419	127912630	-
A_30_P01032989	3.95919	1.9852	chr13:48620882-48643532_R	ncRNA		chr13	48630908	48630848	-
A_30_P01026562	3.95894	1.98511	chr3:41143423-41359623_F	ncRNA		chr3	41326656	41326712	+
mmu_34996_PI428960544	3.95825	1.98486	NR_015464.1	ncRNA	RefSeq_noncoding RNA	chr2	91078323	91078382	+
mmu_7609_PI428960544	3.95797	1.98476	FR248015	ncRNA	fRNAdb	chr18	6269994	6270053	-
mmu_8742_PI428960544	3.95677	1.98432	FR049697	ncRNA	fRNAdb	chrX	39009929	39012409	+
mmu_9219_PI428960544	3.9561	1.98408	FR194075	ncRNA	fRNAdb	chr10	7503861	7505444	+
A_30_P01030197	3.95164	1.98245	chrX:122623597-122630826_F	ncRNA		chrX	122630376	122630440	+
mmu_18201_PI428960544	3.95145	1.98238	FR043697	ncRNA	fRNAdb	chr19	8834725	8834784	+
mmu_13601_PI428960544	3.95074	1.98212	FR006442	ncRNA	fRNAdb	chr9	123619655	123621470	-
mmu_29695_PI428960544	3.94929	1.98159	n282889	ncRNA	NONCODEv3.0	chr8	96274046	96334190	-
mmu_16100_PI428960544	3.9482	1.9812	FR046819	ncRNA	fRNAdb	chr16	32436832	32439020	+
mmu_29940_PI428960544	3.94742	1.98091	n286884	ncRNA	NONCODEv3.0	chr2	152302802	152305458	+
A_30_P01031390	3.94443	1.97982	chr17:56687541-56694616_R	ncRNA		chr17	56691100	56691040	-
A_30_P01025702	3.94437	1.97979	chr4:119963954-119976499_F	ncRNA		chr4	119975800	119975856	+
A_30_P01021213	3.93868	1.97771	chr7:134779841-134840591_F	ncRNA		chr7	134809856	134809904	+
mmu_25601_PI428960544	3.9385	1.97765	FR276742	ncRNA	fRNAdb	chr4	105917313	105963152	+
mmu_9345_PI428960544	3.93592	1.9767	FR405324	ncRNA	fRNAdb	chr6	143970465	143972174	+
A_30_P01029832	3.93382	1.97593	chr5:115806200-115834425_F	ncRNA		chr5	115823520	115823584	+
A_30_P01031561	3.93313	1.97568	chr9:118291593-118324230_R	ncRNA		chr9	118305088	118305024	-
mmu_30802_PI428960544	3.93241	1.97541	n294143	ncRNA	NONCODEv3.0	chr5	136559867	136587725	+
A_30_P01027171	3.932	1.97526	chr9:100977450-100989325_F	ncRNA		chr9	100980928	100980992	+
mmu_9246_PI428960544	3.9318	1.97519	FR249191	ncRNA	fRNAdb	chr10	122431127	122432184	-
mmu_7286_PI428960544	3.93035	1.97466	FR119353	ncRNA	fRNAdb	chrX	96237972	96241965	+
mmu_3819_PI428960544	3.93035	1.97466	FR067128	ncRNA	fRNAdb	chr19	13136431	13136490	+
A_30_P01024916	3.92984	1.97447	chr1:52706748-52712402_R	ncRNA
mmu_20415_PI428960544	3.92976	1.97444	FR196857	ncRNA	fRNAdb	chr4	55010087	55011357	+
mmu_28259_PI428960544	3.92903	1.97417	n264684	ncRNA	NONCODEv3.0	chr13	98521066	98530918	+
A_30_P01033476	3.92768	1.97368	chr2:104398943-104412968_R	ncRNA		chr2	104412312	104412256	-
mmu_866_PI428960544	3.92602	1.97307	ENSMUST00000154334	ncRNA	Ensembl_transcript	chrX	102234156	102265381	-
mmu_21098_PI428960544	3.92383	1.97226	FR075723	ncRNA	fRNAdb	chr7	51718479	51719831	-
A_30_P01025707	3.92317	1.97202	chr16:90008636-90015586_R	ncRNA		chr16	90013792	90013736	-
mmu_29367_PI428960544	3.92074	1.97113	n278730	ncRNA	NONCODEv3.0	chr1	107784209	107787589	-
mmu_11650_PI428960544	3.91647	1.96955	FR007340	ncRNA	fRNAdb	chr8	114063928	114066194	+
mmu_24513_PI428960544	3.91646	1.96955	FR033952	ncRNA	fRNAdb	chr1	4573224	4573283	-
mmu_7908_PI428960544	3.91527	1.96911	FR324115	ncRNA	fRNAdb	chr6	11957991	11959823	+
A_30_P01033042	3.9143	1.96875	chr8:114477602-114488627_R	ncRNA		chr8	114480080	114480024	-
mmu_8848_PI428960544	3.91369	1.96853	FR398157	ncRNA	fRNAdb	chr17	81296139	81326798	+
mmu_6461_PI428960544	3.91357	1.96848	FR102427	ncRNA	fRNAdb	chr11	20443255	20500612	+
mmu_8692_PI428960544	3.9121	1.96794	FR000913	ncRNA	fRNAdb	chr10	38874455	38875963	+
mmu_15710_PI428960544	3.91172	1.9678	FR148612	ncRNA	fRNAdb	chr7	129739301	129740667	+
mmu_32902_PI428960544	3.9098	1.96709	n415658	ncRNA	NONCODEv3.0	chr3	68298114	68430404	+
mmu_13401_PI428960544	3.90871	1.96669	FR095338	ncRNA	fRNAdb	chr3	121777373	121790851	+
mmu_6333_PI428980890	3.90475	1.96523	NR_045032.1	ncRNA	RefSeq_noncoding RNA	chr12	33511559	33511618	+
A_30_P01033059	3.90455	1.96516	chr13:74642700-74701900_F	ncRNA		chr13	74643680	74643744	+
A_30_P01029442	3.90226	1.96431	chr19:44653017-44654777_F	ncRNA		chr19	44654512	44654572	+
mmu_8739_PI428960544	3.9021	1.96425	FR092660	ncRNA	fRNAdb	chr16	30511942	30513933	-
mmu_2683_PI428960544	3.90154	1.96404	FR295595	ncRNA	fRNAdb	chr9	59639883	59642158	+
A_30_P01031339	3.89966	1.96335	chr2:22782700-22801900_R	ncRNA		chr2	22791136	22791078	-
A_30_P01018080	3.89671	1.96226	chr19:53624826-53625580_R	ncRNA		chr19	53625184	53625124	-
mmu_26650_PI428960544	3.89585	1.96194	FR283592	ncRNA	fRNAdb	chr19	33660273	33662614	-
mmu_29511_PI428960544	3.89256	1.96072	n280499	ncRNA	NONCODEv3.0	chr16	22258136	22265991	-
mmu_16582_PI428960544	3.89206	1.96053	FR164221	ncRNA	fRNAdb	chr13	99694760	99696308	-
mmu_22646_PI428960544	3.89141	1.96029	FR375545	ncRNA	fRNAdb	chr18	74445761	74448378	+
mmu_21211_PI428960544	3.89095	1.96012	FR316654	ncRNA	fRNAdb	chr18	67479066	67480938	+
mmu_23061_PI428960544	3.89078	1.96006	FR305853	ncRNA	fRNAdb	chr5	148311715	148311774	+
mmu_30033_PI428960544	3.88993	1.95974	n287839	ncRNA	NONCODEv3.0	chr1	17158493	17163181	+
mmu_34678_PI428960544	3.88963	1.95963	XR_107028.1	ncRNA	RefSeq_noncoding RNA	chr16	90554976	90555035	+
mmu_18851_PI428960544	3.8896	1.95962	FR079947	ncRNA	fRNAdb	chr6	37375431	37379582	-
mmu_26392_PI428960544	3.8883	1.95914	FR194089	ncRNA	fRNAdb	chr18	55137947	55139892	-
A_30_P01024100	3.88822	1.95911	chr12:72103832-72116875_R	ncRNA		chr12	72108920	72108856	-
A_30_P01027505	3.88677	1.95857	chr13:62152594-62153041_R	ncRNA		chr13	62152960	62152900	-
mmu_12468_PI428960544	3.88609	1.95832	FR133221	ncRNA	fRNAdb	chr5	111090410	111092019	+
mmu_28585_PI428960544	3.88459	1.95776	n266962	ncRNA	NONCODEv3.0	chr16	34999388	35004787	-
mmu_4565_PI428960544	3.88044	1.95622	FR134871	ncRNA	fRNAdb	chr6	30166959	30168982	-
mmu_31673_PI428960544	3.87991	1.95602	n343292	ncRNA	NONCODEv3.0	chr7	87953970	87970774	-
mmu_14093_PI428960544	3.87941	1.95584	FR226119	ncRNA	fRNAdb	chr9	13551723	13553536	-
mmu_7955_PI428960544	3.87762	1.95517	FR175513	ncRNA	fRNAdb	chr15	96230153	96231275	+
mmu_27281_PI428960544	3.87614	1.95462	FR353967	ncRNA	fRNAdb	chr19	45465063	45465122	+
mmu_6597_PI428990136	3.87575	1.95447	n295347	ncRNA	NONCODEv3.0	chr17	56251024	56256970	-
mmu_34519_PI428960544	3.87558	1.95441	NR_040665.1	ncRNA	RefSeq_noncoding RNA	chr4	53263909	53263968	+
mmu_11956_PI428960544	3.87558	1.95441	FR267578	ncRNA	fRNAdb	chr7	104836395	104839529	+
A_30_P01030231	3.87503	1.95421	chr8:20014569-20016673_R	ncRNA		chr8	20014840	20014782	-
mmu_34603_PI428960544	3.87481	1.95413	XR_168788.1	ncRNA	RefSeq_noncoding RNA	chr1	132982891	132982950	-
mmu_9096_PI428960544	3.87479	1.95412	FR221822	ncRNA	fRNAdb	chr3	153520328	153528045	-
mmu_17258_PI428960544	3.87339	1.9536	FR320870	ncRNA	fRNAdb	chr1	182447589	182449544	-
A_30_P01027944	3.87242	1.95324	chr5:110891642-110918642_F	ncRNA		chr5	110909856	110909912	+
mmu_10486_PI428960544	3.87202	1.95309	FR366285	ncRNA	fRNAdb	chr6	31616177	31693318	+
mmu_10284_PI428960544	3.8692	1.95204	FR401719	ncRNA	fRNAdb	chr12	81856794	81857611	-
A_30_P01030888	3.86751	1.9514	chr11:53592946-53637922_R	ncRNA		chr11	53597020	53596960	-
mmu_24065_PI428960544	3.86658	1.95106	FR239517	ncRNA	fRNAdb	chr3	75423268	75427282	+
A_30_P01025007	3.86614	1.95089	chr9:55786058-55797810_F	ncRNA		chr9	55786244	55786304	+
mmu_17255_PI428960544	3.866	1.95084	FR115615	ncRNA	fRNAdb	chr16	17759755	17779299	+
mmu_5715_PI428960544	3.86428	1.9502	FR201285	ncRNA	fRNAdb	chr17	57205327	57217862	-
mmu_11215_PI428960544	3.86196	1.94933	FR378818	ncRNA	fRNAdb	chr8	32948989	32951603	-
mmu_10723_PI428960544	3.86027	1.9487	FR180199	ncRNA	fRNAdb	chrX	45559266	45561843	-
mmu_1046_PI428960544	3.86026	1.9487	ENSMUST00000181032	ncRNA	Ensembl_transcript	chr17	69766000	69788644	-
A_30_P01021095	3.8591	1.94827	chr14:65720392-65769859_F	ncRNA		chr14	65765016	65765072	+
A_30_P01020403	3.85792	1.94782	chr13:98038568-98068079_R	ncRNA		chr13	98042800	98042744	-
mmu_6255_PI428960544	3.85282	1.94592	FR143510	ncRNA	fRNAdb	chr3	51561045	51566010	-
mmu_31089_PI428960544	3.85154	1.94544	n295602	ncRNA	NONCODEv3.0	chr12	73889998	73890461	+
mmu_12011_PI428960544	3.85137	1.94537	FR194349	ncRNA	fRNAdb	chr14	124390473	124393721	-
mmu_25611_PI428960544	3.85122	1.94531	FR371204	ncRNA	fRNAdb	chr10	114831805	114834940	+
mmu_6920_PI428960544	3.85036	1.94499	FR246100	ncRNA	fRNAdb	chr3	94757231	94757854	-
mmu_20203_PI428960544	3.84712	1.94378	FR170742	ncRNA	fRNAdb	chr4	63245860	63246751	+
A_30_P01019163	3.84692	1.9437	chr5:123439974-123448354_F	ncRNA		chr5	123447856	123447920	+
A_30_P01029583	3.84657	1.94357	chr7:46745641-46755766_R	ncRNA		chr7	46754112	46754052	-
A_30_P01020368	3.84638	1.9435	chrX:12755425-12772575_R	ncRNA		chrX	12758524	12758465	-
mmu_23662_PI428960544	3.84507	1.94301	FR273060	ncRNA	fRNAdb	chr2	29755969	29758984	-
A_30_P01020330	3.84377	1.94252	chr5:54053328-54053870_F	ncRNA		chr5	54053448	54053508	+
mmu_2523_PI428990136	3.84337	1.94237	FR361111	ncRNA	fRNAdb	chr13	50357183	50360414	+
mmu_19964_PI428960544	3.84252	1.94205	FR208554	ncRNA	fRNAdb	chr8	9146862	9149050	+
mmu_16283_PI428960544	3.84224	1.94195	FR002419	ncRNA	fRNAdb	chr2	153597164	153599048	+
mmu_18815_PI428960544	3.84172	1.94175	FR109458	ncRNA	fRNAdb	chr8	8831446	8831907	-
mmu_21208_PI428960544	3.84094	1.94146	FR398967	ncRNA	fRNAdb	chr15	96212489	96214698	+
mmu_19493_PI428960544	3.83979	1.94103	FR310079	ncRNA	fRNAdb	chr3	17228693	17233343	-
mmu_27005_PI428960544	3.83955	1.94094	FR327109	ncRNA	fRNAdb	chr19	38282060	38283386	-
mmu_29222_PI428960544	3.83897	1.94072	n276758	ncRNA	NONCODEv3.0	chr19	29091075	29094720	+
A_30_P01018601	3.83762	1.94021	chr1:167797581-167803031_F	ncRNA		chr1	167802720	167802784	+
A_30_P01025189	3.83709	1.94001	chr4:155585650-155608700_F	ncRNA		chr4	155607344	155607408	+
mmu_14486_PI428960544	3.8356	1.93945	FR147291	ncRNA	fRNAdb	chr2	92079062	92081896	+
mmu_23947_PI428960544	3.83352	1.93867	FR006069	ncRNA	fRNAdb	chr18	60633908	60634134	-
mmu_28976_PI428960544	3.8327	1.93836	n273084	ncRNA	NONCODEv3.0	chr18	66140410	66142631	-
mmu_2451_PI428960544	3.83184	1.93804	FR359890	ncRNA	fRNAdb	chr14	21324185	21325493	-
A_30_P01017907	3.83163	1.93796	chr9:37063322-37063718_F	ncRNA		chr9	37063660	37063720	+
mmu_4864_PI428960544	3.8304	1.9375	FR188271	ncRNA	fRNAdb	chr3	51489834	51491711	-
mmu_10165_PI428990136	3.82942	1.93712	ENSMUST00000163396	ncRNA	Ensembl_transcript	chr14	118636102	118660421	+
A_30_P01029876	3.82797	1.93658	chr4:126710640-126721240_R	ncRNA		chr4	126710960	126710904	-
mmu_9538_PI428960544	3.82331	1.93482	FR148636	ncRNA	fRNAdb	chr8	17123449	17124856	-
mmu_908_PI428990136	3.82229	1.93444	FR319701	ncRNA	fRNAdb	chr19	6184321	6188261	+
mmu_24297_PI428960544	3.82165	1.9342	FR357428	ncRNA	fRNAdb	chr2	179265901	179269350	+
mmu_27340_PI428960544	3.82152	1.93415	FR148517	ncRNA	fRNAdb	chr7	51490509	51491487	-
mmu_5855_PI428960544	3.82048	1.93375	FR162022	ncRNA	fRNAdb	chr12	82573083	82585838	-
A_30_P01018507	3.82015	1.93363	chrX:120784762-120785166_R	ncRNA		chrX	120785024	120784968	-
mmu_14262_PI428960544	3.81942	1.93336	FR358345	ncRNA	fRNAdb	chrX	82819820	82823149	+
mmu_846_PI428960544	3.81878	1.93311	ENSMUST00000122686	ncRNA	Ensembl_transcript	chr10	50585881	50586170	-
mmu_8432_PI428960544	3.81861	1.93305	FR328742	ncRNA	fRNAdb	chr13	120285485	120285544	+
mmu_32841_PI428960544	3.81831	1.93293	n415405	ncRNA	NONCODEv3.0	chrX	106196823	106197635	+
mmu_34905_PI428960544	3.81747	1.93262	XR_141936.2	ncRNA	RefSeq_noncoding RNA	chr1	193049504	193049563	+
mmu_19361_PI428960544	3.81621	1.93214	FR350901	ncRNA	fRNAdb	chr6	113096016	113096588	+
mmu_11779_PI428960544	3.81357	1.93114	FR300596	ncRNA	fRNAdb	chr5	31199672	31201955	+
mmu_13645_PI428960544	3.81324	1.93102	FR155980	ncRNA	fRNAdb	chr9	59280858	59284577	-
A_30_P01022673	3.81182	1.93048	chr4:99548675-99598875_R	ncRNA		chr4	99551392	99551328	-
mmu_6467_PI428960544	3.81125	1.93026	FR163125	ncRNA	fRNAdb	chr10	80657435	80671115	+
mmu_32017_PI428960544	3.80929	1.92952	n344039	ncRNA	NONCODEv3.0	chr15	74449624	74456803	-
mmu_10885_PI428960544	3.80752	1.92885	FR064472	ncRNA	fRNAdb	chr9	91165767	91168242	-
A_30_P01018770	3.8065	1.92847	chr18:24239025-24246898_F	ncRNA		chr18	24240416	24240474	+
A_30_P01031358	3.80621	1.92836	chr9:40033002-40033539_R	ncRNA		chr9	40033256	40033196	-
mmu_19054_PI428960544	3.80604	1.92829	FR163356	ncRNA	fRNAdb	chr1	71074112	71075645	-
A_30_P01032898	3.80566	1.92815	chr17:22332475-22362150_F	ncRNA		chr17	22336122	22336180	+
mmu_31779_PI428960544	3.80437	1.92766	n343523	ncRNA	NONCODEv3.0	chr5	123439755	123448288	+
mmu_6378_PI428960544	3.80345	1.92731	FR193822	ncRNA	fRNAdb	chr16	57168978	57170477	-
mmu_31071_PI428960544	3.8032	1.92721	n295533	ncRNA	NONCODEv3.0	chr15	97596976	97599139	+
A_30_P01025137	3.80183	1.92669	chr3:118121889-118122284_F	ncRNA		chr3	118122128	118122184	+
mmu_23071_PI428960544	3.80123	1.92646	FR183485	ncRNA	fRNAdb	chr17	28535018	28536298	-
mmu_35692_PI428960544	3.80016	1.92606	NR_045805.1	ncRNA	RefSeq_noncoding RNA	chr9	54116390	54116449	-
A_30_P01030157	3.79674	1.92476	chr17:74595885-74597555_R	ncRNA		chr17	74597128	74597072	-
A_30_P01027794	3.79625	1.92457	chr1:183783306-183834531_F	ncRNA		chr1	183832880	183832944	+
mmu_35108_PI428960544	3.79564	1.92434	NR_027883.1	ncRNA	RefSeq_noncoding RNA	chr11	109214897	109214956	+
mmu_16429_PI428960544	3.79444	1.92389	FR136248	ncRNA	fRNAdb	chr4	32543429	32543488	+
mmu_26243_PI428960544	3.79414	1.92377	FR162030	ncRNA	fRNAdb	chr4	21776338	21779410	+
A_30_P01018984	3.79402	1.92373	chr13:66888650-66902600_F	ncRNA		chr13	66892596	66892656	+
mmu_16363_PI428960544	3.79315	1.9234	FR090933	ncRNA	fRNAdb	chr8	19961972	19962031	-
A_30_P01028709	3.79249	1.92315	chr17:9898206-9919226_R	ncRNA		chr17	9898417	9898358	-
mmu_941_PI428994341	3.7922	1.92304	uc.101+	ncRNA	UCR	chr2	72776129	72776188	+
mmu_9340_PI428990136	3.79178	1.92288	XR_108174.1	ncRNA	RefSeq_noncoding RNA	chrX	166435095	166435151	-
mmu_14523_PI428960544	3.7914	1.92273	FR359445	ncRNA	fRNAdb	chr3	75332995	75334859	-
mmu_10694_PI428960544	3.7913	1.92269	FR334252	ncRNA	fRNAdb	chr12	22722382	22722441	+
mmu_11448_PI428960544	3.79037	1.92234	FR233235	ncRNA	fRNAdb	chr4	31245109	31246804	-
mmu_6364_PI428980890	3.7892	1.92189	ENSMUST00000128458	ncRNA	Ensembl_transcript	chr12	110787367	110797013	+
A_30_P01022658	3.78869	1.9217	chr13:70745306-70837331_F	ncRNA		chr13	70755976	70756032	+
mmu_26814_PI428960544	3.78683	1.92099	FR043143	ncRNA	fRNAdb	chr2	174158594	174161779	+
A_30_P01020029	3.78645	1.92084	chr13:99890903-99892577_R	ncRNA		chr13	99891040	99890976	-
mmu_25567_PI428960544	3.78032	1.91851	FR283199	ncRNA	fRNAdb	chr12	37997054	38000011	+
A_30_P01018860	3.78009	1.91842	chr8:59994074-60002058_R	ncRNA
A_30_P01021960	3.77973	1.91828	chr4:82156098-82196298_R	ncRNA		chr4	82158376	82158320	-
mmu_17308_PI428960544	3.77947	1.91818	FR218167	ncRNA	fRNAdb	chr3	48942390	48942449	+
A_30_P01018279	3.77779	1.91754	chr15:99765243-99783300_F	ncRNA		chr15	99783024	99783080	+
A_30_P01030193	3.77714	1.9173	chr13:62734450-62785325_F	ncRNA		chr13	62771792	62771852	+
mmu_15897_PI428960544	3.77417	1.91616	FR353445	ncRNA	fRNAdb	chr1	15354382	15355582	+
mmu_27185_PI428960544	3.77412	1.91614	FR160592	ncRNA	fRNAdb	chr9	64559668	64561751	-
mmu_2286_PI428960544	3.77397	1.91608	FR377935	ncRNA	fRNAdb	chr13	91135535	91135594	-
mmu_9491_PI428960544	3.77357	1.91593	FR172839	ncRNA	fRNAdb	chr7	29943845	29951430	-
A_30_P01022628	3.76809	1.91383	chr7:66562376-66579519_F	ncRNA		chr7	66563852	66563912	+
mmu_24928_PI428960544	3.76768	1.91368	FR333566	ncRNA	fRNAdb	chr5	17200019	17236083	+
A_30_P01026939	3.76742	1.91358	chr1:59775022-59780348_F	ncRNA		chr1	59775104	59775160	+
A_30_P01023995	3.76701	1.91342	chr9:81536195-81538236_F	ncRNA		chr9	81537848	81537912	+
A_30_P01021676	3.76638	1.91318	chr5:23349978-23402028_R	ncRNA		chr5	23358092	23358032	-
mmu_31140_PI428960544	3.76624	1.91313	n295926	ncRNA	NONCODEv3.0	chr12	81745226	81748366	+
A_30_P01027019	3.76491	1.91262	chr4:89032648-89133273_F	ncRNA		chr4	89109544	89109608	+
mmu_20474_PI428960544	3.76388	1.91222	FR075356	ncRNA	fRNAdb	chr5	123132190	123134293	+
A_30_P01018854	3.76291	1.91185	chr1:85156338-85167730_R	ncRNA		chr1	85160544	85160488	-
mmu_11100_PI428960544	3.76281	1.91181	FR030513	ncRNA	fRNAdb	chr18	4920555	4923211	+
A_30_P01021915	3.76116	1.91118	chr12:72103832-72116875_R	ncRNA		chr12	72107816	72107760	-
mmu_1366_PI428960544	3.7609	1.91108	ENSMUST00000122952	ncRNA	Ensembl_transcript	chr4	133799692	133801467	+
mmu_25459_PI428960544	3.75967	1.91061	FR304341	ncRNA	fRNAdb	chr19	32740784	32741668	+
mmu_15748_PI428960544	3.75957	1.91057	FR083286	ncRNA	fRNAdb	chr16	46387819	46389330	-
mmu_3820_PI428960544	3.75903	1.91036	FR044434	ncRNA	fRNAdb	chr18	62022200	62024858	-
mmu_10647_PI428960544	3.7582	1.91004	FR110611	ncRNA	fRNAdb	chr7	105737445	105739268	-
mmu_16655_PI428960544	3.7561	1.90924	FR087792	ncRNA	fRNAdb	chr10	110784142	110784201	+
A_30_P01019487	3.75487	1.90876	chr9:13224147-13424397_R	ncRNA		chr9	13256309	13256250	-
mmu_17095_PI428960544	3.75482	1.90874	FR036075	ncRNA	fRNAdb	chr2	14976258	14976696	-
A_30_P01032611	3.75263	1.9079	chr14:28231577-28242027_F	ncRNA		chr14	28241400	28241460	+
A_30_P01017503	3.75243	1.90783	chr16:17833211-17835112_F	ncRNA		chr16	17834992	17835052	+
A_30_P01027780	3.75208	1.90769	chr7:129293609-129294172_R	ncRNA		chr7	129294160	129294104	-
A_30_P01022207	3.75121	1.90735	chr14:64735748-64736349_R	ncRNA		chr14	64735884	64735824	-
mmu_19640_PI428960544	3.75104	1.90729	FR231813	ncRNA	fRNAdb	chr4	126594225	126597274	-
mmu_2850_PI428960544	3.74989	1.90685	FR116785	ncRNA	fRNAdb	chr4	153690781	153692436	-
A_30_P01022451	3.74973	1.90679	chr3:121627545-121639470_R	ncRNA		chr3	121638912	121638856	-
A_30_P01030246	3.74898	1.9065	chr4:123572090-123581365_R	ncRNA		chr4	123581048	123580992	-
mmu_1972_PI428960544	3.74879	1.90643	ENSMUST00000148383	ncRNA	Ensembl_transcript	chr7	52829443	52830526	-
mmu_35366_PI428960544	3.74808	1.90615	XR_168594.1	ncRNA	RefSeq_noncoding RNA	chr1	87432939	87432998	+
mmu_5081_PI428990136	3.74767	1.90599	n5241	ncRNA	NONCODEv3.0	chr7	66874527	66931855	-
mmu_26930_PI428960544	3.74755	1.90595	FR212363	ncRNA	fRNAdb	chr16	24983802	24984394	+
mmu_9154_PI428960544	3.74669	1.90562	FR172056	ncRNA	fRNAdb	chr7	25451751	25451989	+
mmu_30713_PI428960544	3.74656	1.90557	n293479	ncRNA	NONCODEv3.0	chr19	3999721	4000542	-
mmu_14959_PI428960544	3.74531	1.90509	FR199733	ncRNA	fRNAdb	chr13	36202443	36205694	-
A_30_P01019154	3.74418	1.90465	chr18:35967933-35986564_F	ncRNA		chr18	35967952	35968008	+
mmu_27230_PI428960544	3.74382	1.90451	FR156096	ncRNA	fRNAdb	chr9	98187899	98187958	+
mmu_28848_PI428960544	3.74336	1.90433	n270935	ncRNA	NONCODEv3.0	chr11	88152962	88156454	-
mmu_22368_PI428960544	3.74283	1.90413	FR399423	ncRNA	fRNAdb	chr4	110367259	110370739	+
mmu_30615_PI428960544	3.7411	1.90346	n292903	ncRNA	NONCODEv3.0	chr12	39279394	39341108	-
mmu_22660_PI428960544	3.74003	1.90305	FR046099	ncRNA	fRNAdb	chr11	119821897	119823889	+
mmu_29440_PI428960544	3.73979	1.90296	n279702	ncRNA	NONCODEv3.0	chr6	118405224	118405719	+
A_30_P01031059	3.73893	1.90262	chr2:135472670-135484220_R	ncRNA		chr2	135477104	135477040	-
mmu_15487_PI428960544	3.73891	1.90262	FR314017	ncRNA	fRNAdb	chr12	79935449	79939068	+
mmu_3000_PI428960544	3.73883	1.90259	FR039620	ncRNA	fRNAdb	chrX	100248553	100251981	+
mmu_11074_PI428960544	3.73776	1.90217	FR012333	ncRNA	fRNAdb	chr15	5045980	5047014	-
mmu_10605_PI428960544	3.73753	1.90209	FR169028	ncRNA	fRNAdb	chr11	70758184	70762317	-
mmu_27898_PI428960544	3.73674	1.90178	FR109059	ncRNA	fRNAdb	chr2	3201554	3202877	+
mmu_27708_PI428960544	3.73586	1.90144	FR362395	ncRNA	fRNAdb	chr13	97312709	97381694	+
mmu_28990_PI428960544	3.73455	1.90093	n273217	ncRNA	NONCODEv3.0	chr1	172105310	172106446	+
A_30_P01024572	3.73293	1.90031	chr11:49932129-49938154_R	ncRNA		chr11	49933028	49932968	-
mmu_32658_PI428960544	3.7329	1.9003	n414547	ncRNA	NONCODEv3.0	chr13	4247980	4249023	+
mmu_34725_PI428960544	3.7276	1.89825	NR_045141.1	ncRNA	RefSeq_noncoding RNA	chr6	77330251	77330310	-
mmu_2252_PI428960544	3.72756	1.89823	FR405281	ncRNA	fRNAdb	chr3	33945553	33948037	+
A_30_P01021814	3.72681	1.89794	chr8:119732348-119749198_F	ncRNA		chr8	119739536	119739592	+
mmu_13005_PI428960544	3.72612	1.89767	FR034330	ncRNA	fRNAdb	chr3	96047474	96050303	-
mmu_16777_PI428960544	3.72453	1.89706	FR057584	ncRNA	fRNAdb	chr4	146733870	146733929	+
A_30_P01022502	3.72386	1.8968	chr4:124127144-124334840_R	ncRNA		chr4	124200512	124200456	-
mmu_27163_PI428960544	3.72323	1.89656	FR255850	ncRNA	fRNAdb	chr8	72504012	72506221	-
mmu_31934_PI428960544	3.72262	1.89632	n343870	ncRNA	NONCODEv3.0	chr1	85305185	85323910	-
mmu_32967_PI428960544	3.72164	1.89594	n416042	ncRNA	NONCODEv3.0	chr5	23215834	23218485	-
mmu_26419_PI428960544	3.72158	1.89592	FR048594	ncRNA	fRNAdb	chr14	47881506	47881861	-
mmu_1474_PI428990136	3.72052	1.8955	FR352012	ncRNA	fRNAdb	chr19	45836346	45838371	-
A_30_P01026222	3.71875	1.89482	chr10:120116843-120182671_F	ncRNA		chr10	120152624	120152680	+
mmu_11145_PI428960544	3.71748	1.89432	FR098908	ncRNA	fRNAdb	chr14	55679102	55680052	-
A_30_P01030249	3.71669	1.89402	chr8:4325209-4348788_F	ncRNA		chr8	4348529	4348588	+
mmu_21328_PI428960544	3.71661	1.89399	FR079543	ncRNA	fRNAdb	chr2	32426423	32430617	+
mmu_22845_PI428960544	3.71424	1.89307	FR213310	ncRNA	fRNAdb	chr13	99033111	99037672	+
mmu_15292_PI428960544	3.71223	1.89229	FR028707	ncRNA	fRNAdb	chr14	94048945	94054023	-
A_30_P01021800	3.71142	1.89197	chr15:96032592-96116907_F	ncRNA		chr15	96033128	96033184	+
mmu_34779_PI428960544	3.71016	1.89148	XR_108093.1	ncRNA	RefSeq_noncoding RNA	chr9	59531154	59531213	+
A_30_P01029183	3.70979	1.89134	chr12:86420883-86421380_F	ncRNA		chr12	86421192	86421248	+
mmu_33317_PI428960544	3.70784	1.89058	n418373	ncRNA	NONCODEv3.0	chr14	100612407	100631987	+
mmu_297_PI428960544	3.70775	1.89054	ENSMUST00000157614	ncRNA	Ensembl_transcript	chr6	142187060	142187348	-
mmu_11479_PI428960544	3.70727	1.89036	FR388684	ncRNA	fRNAdb	chr17	43592273	43593540	+
mmu_6929_PI428960544	3.70708	1.89028	FR021891	ncRNA	fRNAdb	chr1	165837016	165839824	+
mmu_19669_PI428960544	3.70644	1.89004	FR352042	ncRNA	fRNAdb	chr14	66916761	66919151	+
mmu_15097_PI428960544	3.70624	1.88996	FR081626	ncRNA	fRNAdb	chr6	92819350	92834405	+
mmu_14745_PI428960544	3.70582	1.88979	FR223506	ncRNA	fRNAdb	chr10	122511793	122512876	-
mmu_11414_PI428960544	3.70538	1.88962	FR228000	ncRNA	fRNAdb	chr10	8580661	8581241	-
A_30_P01030965	3.70424	1.88918	chr1:134867906-134885481_R	ncRNA		chr1	134875776	134875728	-
A_30_P01030782	3.70407	1.88911	chr12:5303823-5379098_R	ncRNA		chr12	5370858	5370799	-
mmu_31068_PI428960544	3.70372	1.88898	n295528	ncRNA	NONCODEv3.0	chr3	30949491	30951662	+
mmu_22596_PI428960544	3.70332	1.88882	FR068961	ncRNA	fRNAdb	chr4	150229181	150229915	+
A_30_P01023864	3.703	1.88869	chr7:131819366-131852866_F	ncRNA		chr7	131844696	131844752	+
mmu_17073_PI428960544	3.70298	1.88869	FR144329	ncRNA	fRNAdb	chr16	29775425	29777339	+
A_30_P01017893	3.70184	1.88824	chr5:54295266-54307541_F	ncRNA		chr5	54297552	54297612	+
mmu_11406_PI428960544	3.70164	1.88817	FR205828	ncRNA	fRNAdb	chr2	91598509	91601151	+
mmu_16602_PI428960544	3.70157	1.88814	FR209465	ncRNA	fRNAdb	chr4	147472769	147474889	-
mmu_6701_PI428960544	3.7015	1.88811	FR039444	ncRNA	fRNAdb	chr5	111325237	111327669	+
A_30_P01029567	3.69978	1.88744	chr16:9129538-9137898_R	ncRNA		chr16	9137399	9137340	-
mmu_157_PI428960544	3.69929	1.88725	ENSMUST00000146123	ncRNA	Ensembl_transcript	chr4	136178507	136193795	+
A_30_P01033596	3.69851	1.88694	chr7:86661031-86661558_F	ncRNA		chr7	86661336	86661392	+
A_30_P01025864	3.69649	1.88616	chr9:30793551-30817648_R	ncRNA		chr9	30793922	30793864	-
mmu_29365_PI428960544	3.69606	1.88599	n278701	ncRNA	NONCODEv3.0	chr2	71934984	71936140	+
mmu_35069_PI428960544	3.69525	1.88567	XR_141023.1	ncRNA	RefSeq_noncoding RNA	chr10	57685190	57685249	-
A_30_P01026070	3.69327	1.8849	chr1:196802568-196847687_F	ncRNA		chr1	196802928	196802992	+
mmu_28828_PI428960544	3.69289	1.88475	n270715	ncRNA	NONCODEv3.0	chr8	74999216	75001603	+
mmu_18322_PI428960544	3.69198	1.88439	FR125872	ncRNA	fRNAdb	chr5	144691272	144694834	+
mmu_660_PI428990136	3.69047	1.88381	FR203999	ncRNA	fRNAdb	chr1	80615278	80615337	-
mmu_11836_PI428960544	3.68938	1.88338	FR317173	ncRNA	fRNAdb	chr2	124898551	124900531	+
mmu_32144_PI428960544	3.68909	1.88327	n344325	ncRNA	NONCODEv3.0	chr1	135560987	135573755	+
mmu_33247_PI428960544	3.68776	1.88275	n417835	ncRNA	NONCODEv3.0	chr13	49063480	49067402	+
A_30_P01024377	3.68757	1.88267	chr4:3406175-3443875_F	ncRNA		chr4	3436444	3436503	+
A_30_P01029005	3.68609	1.88209	chr5:14943275-14944205_F	ncRNA		chr5	14943980	14944039	+
mmu_1086_PI428960544	3.68604	1.88207	ENSMUST00000146034	ncRNA	Ensembl_transcript	chr2	60802433	60813208	-
mmu_20180_PI428960544	3.68524	1.88176	FR343844	ncRNA	fRNAdb	chr1	40828229	40842188	+
A_30_P01023185	3.68498	1.88166	chr14:99734507-99734889_R	ncRNA		chr14	99734712	99734648	-
mmu_16019_PI428960544	3.68434	1.88141	FR325609	ncRNA	fRNAdb	chr18	68258000	68278030	-
mmu_32631_PI428960544	3.68383	1.88121	n414469	ncRNA	NONCODEv3.0	chr15	99802597	99803718	-
A_30_P01031729	3.68367	1.88115	chr16:4585697-4594022_R	ncRNA		chr16	4593423	4593364	-
A_30_P01019540	3.6832	1.88096	chr4:124127144-124334840_R	ncRNA		chr4	124200368	124200304	-
A_30_P01023529	3.6822	1.88057	chr9:24292762-24307562_R	ncRNA		chr9	24306952	24306892	-
A_30_P01022485	3.68146	1.88028	chr19:53624826-53625580_R	ncRNA		chr19	53625264	53625204	-
mmu_11641_PI428960544	3.68036	1.87985	FR139972	ncRNA	fRNAdb	chr6	93728598	93729349	-
mmu_29624_PI428960544	3.67986	1.87965	n281910	ncRNA	NONCODEv3.0	chr9	50571831	50583625	-
mmu_5699_PI428960544	3.67954	1.87952	FR189985	ncRNA	fRNAdb	chr9	100538787	100539851	-
A_30_P01019701	3.67905	1.87933	chr14:106068373-106146613_R	ncRNA		chr14	106130032	106129976	-
A_30_P01032976	3.67661	1.87838	chr9:75316023-75344401_F	ncRNA		chr9	75334328	75334384	+
mmu_14572_PI428960544	3.67619	1.87821	FR403598	ncRNA	fRNAdb	chr3	51804657	51807947	-
A_30_P01029260	3.67529	1.87786	chr13:94182877-94203852_R	ncRNA		chr13	94193376	94193312	-
A_30_P01031742	3.67522	1.87783	chr17:35080914-35090009_R	ncRNA		chr17	35088384	35088324	-
A_30_P01032550	3.67502	1.87775	chr2:126510537-126510953_R	ncRNA		chr2	126510600	126510544	-
mmu_3350_PI428990136	3.67455	1.87757	FR267824	ncRNA	fRNAdb	chr12	3509319	3510810	+
mmu_27135_PI428960544	3.67406	1.87737	FR391186	ncRNA	fRNAdb	chr4	149313168	149315456	-
mmu_17726_PI428960544	3.67324	1.87705	FR296674	ncRNA	fRNAdb	chr2	74555559	74558872	+
A_30_P01017509	3.6722	1.87664	chr9:24292762-24307562_R	ncRNA		chr9	24306856	24306796	-
mmu_8150_PI428990136	3.6718	1.87649	n420707	ncRNA	NONCODEv3.0	chr4	118626877	118627524	-
mmu_22431_PI428960544	3.67126	1.87628	FR301730	ncRNA	fRNAdb	chr16	34935940	34939415	-
mmu_1457_PI428960544	3.67053	1.87599	ENSMUST00000131630	ncRNA	Ensembl_transcript	chr11	34041827	34043421	+
mmu_17765_PI428960544	3.66999	1.87578	FR191707	ncRNA	fRNAdb	chr12	82046520	82047835	+
mmu_13398_PI428960544	3.66926	1.87549	FR114196	ncRNA	fRNAdb	chr5	111540039	111540098	+
mmu_5632_PI428960544	3.669	1.87539	FR169291	ncRNA	fRNAdb	chr6	91742699	91746254	-
mmu_19901_PI428960544	3.66851	1.87519	FR183348	ncRNA	fRNAdb	chr16	22009607	22011212	+
mmu_6783_PI428960544	3.66843	1.87516	FR088449	ncRNA	fRNAdb	chr9	3695182	3697962	+
mmu_8210_PI428960544	3.66826	1.8751	FR068685	ncRNA	fRNAdb	chr5	5154570	5157914	-
A_30_P01024542	3.66778	1.87491	chr14:27176652-27227602_F	ncRNA		chr14	27208606	27208664	+
A_30_P01031625	3.6663	1.87432	chr17:6806500-6861042_F	ncRNA		chr17	6857008	6857067	+
mmu_4320_PI428960544	3.66558	1.87404	FR081522	ncRNA	fRNAdb	chr19	57614955	57618713	-
mmu_16867_PI428960544	3.66521	1.8739	FR081753	ncRNA	fRNAdb	chr3	151897959	151899789	+
A_30_P01023959	3.6651	1.87385	chr11:55315017-55322092_F	ncRNA		chr11	55321572	55321632	+
mmu_27668_PI428960544	3.66427	1.87352	FR255576	ncRNA	fRNAdb	chr7	3128145	3144993	+
mmu_17897_PI428960544	3.66425	1.87352	FR322719	ncRNA	fRNAdb	chr1	193197145	193198921	+
mmu_8237_PI428960544	3.66289	1.87298	FR243531	ncRNA	fRNAdb	chr4	118578302	118578361	+
A_30_P01027739	3.6614	1.8724	chr18:84306000-84306316_F	ncRNA		chr18	84306112	84306176	+
mmu_19698_PI428960544	3.66071	1.87212	FR221469	ncRNA	fRNAdb	chr10	42865461	42865520	-
mmu_4927_PI428990136	3.66028	1.87196	FR387128	ncRNA	fRNAdb	chr7	76641547	76644575	+
mmu_19914_PI428960544	3.65924	1.87154	FR328750	ncRNA	fRNAdb	chr5	15876898	15880322	+
mmu_18952_PI428960544	3.65919	1.87152	FR125298	ncRNA	fRNAdb	chr2	158309766	158311860	+
mmu_25243_PI428960544	3.65637	1.87041	FR165390	ncRNA	fRNAdb	chr12	46145267	46147809	-
mmu_34186_PI428960544	3.65625	1.87037	NR_073420.1	ncRNA	RefSeq_noncoding RNA	chr2	26768898	26768957	-
A_30_P01023143	3.6554	1.87003	chr8:122807653-122823000_F	ncRNA		chr8	122814760	122814824	+
mmu_18362_PI428960544	3.654	1.86948	FR184205	ncRNA	fRNAdb	chr17	67679499	67681675	-
mmu_10897_PI428960544	3.65307	1.86911	FR162964	ncRNA	fRNAdb	chr11	95854651	95856811	-
mmu_31016_PI428960544	3.65224	1.86878	n295298	ncRNA	NONCODEv3.0	chr5	151394426	151397103	-
mmu_23380_PI428960544	3.6519	1.86865	FR067422	ncRNA	fRNAdb	chr11	115787289	115788919	-
mmu_20003_PI428960544	3.65187	1.86864	FR061533	ncRNA	fRNAdb	chr10	90586147	90587792	+
mmu_17052_PI428960544	3.65029	1.86801	FR108528	ncRNA	fRNAdb	chr7	27979482	27981172	-
mmu_19683_PI428960544	3.64932	1.86763	FR112670	ncRNA	fRNAdb	chr2	61546125	61549625	-
mmu_8325_PI428960544	3.64602	1.86632	FR219402	ncRNA	fRNAdb	chr2	6522658	6524283	-
mmu_28284_PI428960544	3.64558	1.86615	n264796	ncRNA	NONCODEv3.0	chr1	59773381	59775888	+
mmu_17916_PI428960544	3.64378	1.86544	FR186030	ncRNA	fRNAdb	chr17	11019104	11019163	+
mmu_30005_PI428960544	3.64312	1.86518	n287442	ncRNA	NONCODEv3.0	chr17	26070940	26078880	-
mmu_28865_PI428960544	3.64281	1.86505	n271067	ncRNA	NONCODEv3.0	chr5	33761040	33762400	+
mmu_26203_PI428960544	3.6427	1.86501	FR049956	ncRNA	fRNAdb	chr12	82619096	82622424	-
mmu_25217_PI428960544	3.64203	1.86474	FR151388	ncRNA	fRNAdb	chr7	59116069	59117107	-
A_30_P01029383	3.63767	1.86301	chr2:127988295-128194920_R	ncRNA		chr2	128122728	128122672	-
mmu_17160_PI428960544	3.63746	1.86293	FR089120	ncRNA	fRNAdb	chr5	123229533	123236108	+
mmu_4562_PI428960544	3.63569	1.86223	FR102674	ncRNA	fRNAdb	chrX	82293657	82386075	+
mmu_18367_PI428960544	3.63532	1.86208	FR250590	ncRNA	fRNAdb	chr5	104977222	104977281	+
mmu_30601_PI428960544	3.63488	1.86191	n292810	ncRNA	NONCODEv3.0	chr2	37307789	37400418	+
mmu_24836_PI428960544	3.63319	1.86124	FR211991	ncRNA	fRNAdb	chr3	153802060	153804309	+
mmu_20735_PI428960544	3.6328	1.86108	FR010138	ncRNA	fRNAdb	chr16	22247814	22251926	-
mmu_12990_PI428960544	3.63203	1.86078	FR377515	ncRNA	fRNAdb	chr7	77497959	77500123	-
mmu_18053_PI428960544	3.63183	1.86069	FR046695	ncRNA	fRNAdb	chr3	86814058	86816166	-
mmu_11930_PI428960544	3.62943	1.85974	FR089370	ncRNA	fRNAdb	chr4	59782524	59784331	-
mmu_34884_PI428960544	3.62897	1.85956	NR_033507.1	ncRNA	RefSeq_noncoding RNA	chr2	86366019	86366078	-
mmu_20921_PI428960544	3.62678	1.85869	FR252732	ncRNA	fRNAdb	chr12	4841030	4843291	+
mmu_13683_PI428960544	3.62613	1.85843	FR108721	ncRNA	fRNAdb	chr17	44503516	44504852	-
mmu_14617_PI428960544	3.62598	1.85837	FR306848	ncRNA	fRNAdb	chr5	134742934	134746606	-
mmu_34939_PI428960544	3.62582	1.85831	NR_027988.1	ncRNA	RefSeq_noncoding RNA	chr9	3192259	3192318	-
mmu_12922_PI428960544	3.62527	1.85809	FR353187	ncRNA	fRNAdb	chrX	49704433	49704987	-
A_30_P01026560	3.62495	1.85796	chr1:42972297-42972716_R	ncRNA		chr1	42972540	42972480	-
mmu_34123_PI428960544	3.62471	1.85787	XR_105304.1	ncRNA	RefSeq_noncoding RNA	chr9	95842529	95842588	-
mmu_20761_PI428960544	3.62466	1.85784	FR308105	ncRNA	fRNAdb	chr4	134393183	134409232	-
A_30_P01017771	3.62383	1.85751	chr12:88154776-88184372_R	ncRNA		chr12	88163448	88163392	-
mmu_33596_PI428960544	3.62192	1.85675	n421617	ncRNA	NONCODEv3.0	chr6	136556343	136559376	+
mmu_35355_PI428960544	3.62082	1.85632	NR_045346.1	ncRNA	RefSeq_noncoding RNA	chr11	103211151	103211210	+
mmu_35007_PI428960544	3.62049	1.85619	XR_168422.1	ncRNA	RefSeq_noncoding RNA
mmu_22866_PI428960544	3.62028	1.8561	FR342347	ncRNA	fRNAdb	chr7	56845364	56845423	+
A_30_P01024862	3.61965	1.85585	chr15:5969454-5994540_R	ncRNA		chr15	5985281	5985222	-
mmu_9438_PI428960544	3.6195	1.85579	FR328840	ncRNA	fRNAdb	chr4	154460697	154461932	+
A_30_P01032225	3.6195	1.85579	chr8:67213300-67271700_F	ncRNA		chr8	67233120	67233176	+
mmu_27054_PI428960544	3.61913	1.85564	FR109888	ncRNA	fRNAdb	chr4	103035242	103035301	+
mmu_11189_PI428960544	3.61895	1.85557	FR229951	ncRNA	fRNAdb	chr2	132691946	132694319	-
mmu_7278_PI428960544	3.61815	1.85525	FR104465	ncRNA	fRNAdb	chrX	99713531	99716092	-
mmu_16058_PI428960544	3.61793	1.85517	FR035860	ncRNA	fRNAdb	chr4	151164680	151235813	-
mmu_23442_PI428960544	3.61594	1.85437	FR380954	ncRNA	fRNAdb	chr10	84691792	84729137	-
A_30_P01024209	3.61487	1.85394	chr4:146345650-146356650_R	ncRNA		chr4	146346080	146346032	-
mmu_13799_PI428960544	3.61402	1.85361	FR386646	ncRNA	fRNAdb	chr3	95160052	95161494	+
mmu_4280_PI428960544	3.61303	1.85321	FR038307	ncRNA	fRNAdb	chr4	59789681	59792997	-
mmu_407_PI428960544	3.61245	1.85298	ENSMUST00000165070	ncRNA	Ensembl_transcript	chr12	92913252	92924508	-
A_30_P01017449	3.61164	1.85265	chr15:66685663-66686113_R	ncRNA		chr15	66685916	66685856	-
mmu_12966_PI428960544	3.61043	1.85217	FR196655	ncRNA	fRNAdb	chrX	100722990	100724589	+
A_30_P01032776	3.60921	1.85168	chr8:80055575-80071825_R	ncRNA		chr8	80066672	80066616	-
A_30_P01021536	3.60909	1.85164	chr18:63455560-63548085_F	ncRNA		chr18	63526664	63526720	+
mmu_3180_PI428960544	3.60884	1.85154	FR086858	ncRNA	fRNAdb	chr3	152972421	152975709	-
mmu_23910_PI428960544	3.60748	1.85099	FR100264	ncRNA	fRNAdb	chr6	54263021	54263080	+
A_30_P01028304	3.60689	1.85076	chr17:47006033-47023558_F	ncRNA		chr17	47010912	47010968	+
mmu_16076_PI428960544	3.60614	1.85045	FR376351	ncRNA	fRNAdb	chr10	91618595	91621874	-
A_30_P01033178	3.60512	1.85005	chr13:83860985-84012285_F	ncRNA		chr13	83861200	83861264	+
mmu_26202_PI428960544	3.60472	1.84989	FR074827	ncRNA	fRNAdb	chr2	104444743	104449995	+
mmu_1096_PI428990136	3.60414	1.84966	ENSMUST00000180904	ncRNA	Ensembl_transcript	chr18	4812484	4850957	+
A_30_P01023254	3.60309	1.84924	chr17:15226181-15250333_R	ncRNA
mmu_30862_PI428960544	3.60275	1.8491	n294618	ncRNA	NONCODEv3.0	chrX	103163425	103164822	-
mmu_6297_PI428960544	3.60269	1.84907	FR369181	ncRNA	fRNAdb	chr15	39132741	39134213	-
mmu_12117_PI428960544	3.60079	1.84831	FR131411	ncRNA	fRNAdb	chr7	56450910	56454490	+
A_30_P01027733	3.60062	1.84825	chr10:60473030-60535340_R	ncRNA		chr10	60502352	60502292	-
mmu_18096_PI428960544	3.60039	1.84815	FR376140	ncRNA	fRNAdb	chr15	81633172	81635781	+
mmu_5865_PI428960544	3.59961	1.84784	FR076940	ncRNA	fRNAdb	chr6	125178685	125179822	+
mmu_29699_PI428960544	3.59948	1.84779	n282934	ncRNA	NONCODEv3.0	chr16	17678059	17723001	-
A_30_P01017450	3.59914	1.84765	chr1:94077221-94091396_F	ncRNA		chr1	94091064	94091120	+
mmu_9758_PI428960544	3.59899	1.84759	FR375470	ncRNA	fRNAdb	chr10	51480550	51480609	+
mmu_1971_PI428994341	3.59874	1.84749	uc.208+	ncRNA	UCR	chr6	49202778	49202837	+
mmu_2890_PI428960544	3.59842	1.84737	FR376565	ncRNA	fRNAdb	chr15	40681692	40683419	+
mmu_16636_PI428960544	3.59727	1.8469	FR048595	ncRNA	fRNAdb	chr7	152406784	152408430	-
A_30_P01022843	3.59605	1.84641	chr1:94077196-94077860_F	ncRNA		chr1	94077680	94077744	+
A_30_P01021349	3.59508	1.84602	chr2:65240793-65292293_R	ncRNA		chr2	65253048	65252988	-
mmu_20617_PI428960544	3.59484	1.84593	FR382450	ncRNA	fRNAdb	chr5	138124075	138125259	-
mmu_27338_PI428960544	3.5946	1.84583	FR078422	ncRNA	fRNAdb	chr17	81773282	81773341	-
mmu_35096_PI428960544	3.59458	1.84582	XR_030524.2	ncRNA	RefSeq_noncoding RNA	chr8_random	17668	17727	-
A_30_P01028261	3.59316	1.84525	chr2:176598132-176602354_R	ncRNA		chr2	176599136	176599072	-
mmu_21385_PI428960544	3.59296	1.84517	FR297309	ncRNA	fRNAdb	chr5	89149887	89176375	+
mmu_17686_PI428960544	3.59201	1.84479	FR176817	ncRNA	fRNAdb	chr8	72672566	72673840	+
A_30_P01027757	3.59172	1.84467	chr12:72103832-72116875_R	ncRNA		chr12	72108296	72108240	-
mmu_11483_PI428960544	3.59124	1.84448	FR386389	ncRNA	fRNAdb	chr13	94131057	94132919	+
mmu_10354_PI428960544	3.59012	1.84403	FR046516	ncRNA	fRNAdb	chr3	84018241	84021390	-
mmu_25251_PI428960544	3.58909	1.84362	FR322935	ncRNA	fRNAdb	chr5	13748303	13748362	-
A_30_P01025727	3.58613	1.84243	chr2:167602966-167608069_F	ncRNA		chr2	167606240	167606288	+
A_30_P01021872	3.58576	1.84228	chr4:135136959-135139933_F	ncRNA		chr4	135139296	135139344	+
mmu_11128_PI428960544	3.58497	1.84196	FR038065	ncRNA	fRNAdb	chr9	65652666	65654211	-
A_30_P01031937	3.58449	1.84177	chr7:119809687-119811410_R	ncRNA		chr7	119809800	119809744	-
mmu_5959_PI428960544	3.58407	1.8416	FR387990	ncRNA	fRNAdb	chr9	106796105	106796164	+
mmu_29666_PI428960544	3.58352	1.84138	n282594	ncRNA	NONCODEv3.0	chr15	98039370	98051385	-
mmu_1104_PI428960544	3.58168	1.84064	ENSMUST00000150442	ncRNA	Ensembl_transcript	chr11	103585264	103585846	+
mmu_9676_PI428960544	3.58135	1.84051	FR182330	ncRNA	fRNAdb	chr6	38501530	38504007	+
mmu_27498_PI428960544	3.58052	1.84017	FR329266	ncRNA	fRNAdb	chr6	148936953	148937012	-
A_30_P01021453	3.57983	1.83989	chr16:4867322-4874772_F	ncRNA		chr16	4868013	4868072	+
A_30_P01027266	3.57931	1.83968	chr11:31648453-31648952_R	ncRNA		chr11	31648632	31648574	-
mmu_8844_PI428960544	3.5778	1.83907	FR221348	ncRNA	fRNAdb	chr17	34769896	34772083	+
mmu_19858_PI428960544	3.57664	1.83861	FR027412	ncRNA	fRNAdb	chr15	37548509	37664391	-
mmu_29679_PI428960544	3.5766	1.83859	n282725	ncRNA	NONCODEv3.0	chr13	84360214	84361704	-
A_30_P01021473	3.57642	1.83851	chr2:129402701-129403112_R	ncRNA		chr2	129402784	129402728	-
mmu_29768_PI428960544	3.57624	1.83844	n284660	ncRNA	NONCODEv3.0	chr14	123318199	123382439	-
mmu_14255_PI428960544	3.57422	1.83763	FR060409	ncRNA	fRNAdb	chr3	55767972	55772158	-
mmu_12359_PI428960544	3.57397	1.83753	FR150811	ncRNA	fRNAdb	chr1	14746275	14767012	+
mmu_8202_PI428960544	3.57336	1.83728	FR040217	ncRNA	fRNAdb	chr10	125809030	125812118	+
mmu_34712_PI428960544	3.57319	1.83721	XR_141602.1	ncRNA	RefSeq_noncoding RNA	chr11	112654045	112654104	-
mmu_1518_PI428960544	3.5722	1.83681	ENSMUST00000146224	ncRNA	Ensembl_transcript	chr2	180582357	180583751	+
A_30_P01023242	3.57212	1.83678	chr4:97144314-97144755_R	ncRNA		chr4	97144376	97144312	-
mmu_20329_PI428960544	3.57156	1.83656	FR231313	ncRNA	fRNAdb	chr7	99889213	99889969	-
mmu_8823_PI428960544	3.57118	1.8364	FR325589	ncRNA	fRNAdb	chr13	55177782	55178470	-
A_30_P01023656	3.56928	1.83563	chr18:57124435-57134910_F	ncRNA		chr18	57133104	57133160	+
A_30_P01023893	3.56698	1.8347	chr13:28918991-28919231_F	ncRNA		chr13	28919112	28919172	+
mmu_29495_PI428960544	3.5664	1.83447	n280298	ncRNA	NONCODEv3.0	chr1	58471439	58473773	-
A_30_P01031062	3.56554	1.83412	chr3:104415775-104442425_F	ncRNA		chr3	104438384	104438448	+
mmu_4554_PI428960544	3.56436	1.83364	FR036056	ncRNA	fRNAdb	chr16	58724151	58726827	-
A_30_P01032216	3.56191	1.83265	chr9:96664617-96683617_F	ncRNA		chr9	96677792	96677848	+
A_30_P01023166	3.55932	1.8316	chr4:119811853-119832606_R	ncRNA		chr4	119812560	119812504	-
A_30_P01020979	3.55737	1.83081	chr6:54591416-54597566_R	ncRNA		chr6	54594044	54593984	-
A_30_P01027007	3.55573	1.83014	chr9:37071677-37072244_R	ncRNA		chr9	37071952	37071892	-
mmu_11585_PI428960544	3.55563	1.8301	FR247275	ncRNA	fRNAdb	chrX	148248627	148250547	+
A_30_P01031261	3.5552	1.82993	chr2:35828611-35838083_F	ncRNA		chr2	35833832	35833888	+
A_30_P01020089	3.55391	1.82941	chr6:52046805-52072744_R	ncRNA		chr6	52062240	52062180	-
mmu_22879_PI428960544	3.55289	1.82899	FR374822	ncRNA	fRNAdb	chr9	81222403	81224819	-
mmu_227_PI428990136	3.55265	1.8289	FR283244	ncRNA	fRNAdb	chr4	136892301	136896010	-
A_30_P01031424	3.55219	1.82871	chrX:20388085-20388552_F	ncRNA		chrX	20388256	20388316	+
mmu_31150_PI428960544	3.55078	1.82814	n295953	ncRNA	NONCODEv3.0	chr15	100526210	100535327	+
mmu_34973_PI428960544	3.55018	1.82789	XR_105755.1	ncRNA	RefSeq_noncoding RNA	chr16	10669344	10669403	-
mmu_20032_PI428960544	3.54448	1.82557	FR290733	ncRNA	fRNAdb	chr6	35071521	35072462	-
A_30_P01025109	3.54438	1.82553	chr4:33375464-33377138_R	ncRNA		chr4	33375984	33375924	-
A_30_P01021593	3.54392	1.82534	chr5:35975265-35982561_F	ncRNA		chr5	35976852	35976912	+
A_30_P01017687	3.5436	1.82522	chr17:5795893-5835243_F	ncRNA		chr17	5816064	5816123	+
mmu_202_PI428960544	3.54229	1.82468	ENSMUST00000180410	ncRNA	Ensembl_transcript	chr8	108761803	108949628	-
mmu_33059_PI428960544	3.5416	1.8244	n416455	ncRNA	NONCODEv3.0	chr16	13729928	13739564	+
mmu_10218_PI428960544	3.53924	1.82344	FR396588	ncRNA	fRNAdb	chr17	54246348	54246407	-
mmu_30463_PI428960544	3.53838	1.82309	n291884	ncRNA	NONCODEv3.0	chr13	94368401	94398590	+
mmu_5563_PI428960544	3.53747	1.82272	FR358941	ncRNA	fRNAdb	chr16	11885196	11909538	-
mmu_9493_PI428960544	3.53405	1.82132	FR108121	ncRNA	fRNAdb	chr13	78342047	78418652	+
A_30_P01017693	3.53011	1.81971	chr8:122807653-122823000_R	ncRNA		chr8	122807848	122807784	-
A_30_P01029612	3.52999	1.81967	chr8:49853937-49874087_R	ncRNA		chr8	49862692	49862632	-
mmu_34331_PI428960544	3.52994	1.81964	XR_104649.2	ncRNA	RefSeq_noncoding RNA	chr2	19932889	19932948	+
mmu_6002_PI428980890	3.5295	1.81946	FR235332	ncRNA	fRNAdb	chr18	48168096	48267634	+
A_30_P01018349	3.52938	1.81941	chr7:6108350-6119600_R	ncRNA
mmu_4530_PI428960544	3.52936	1.81941	FR365727	ncRNA	fRNAdb	chr16	24076473	24082776	-
A_30_P01022610	3.52788	1.8188	chr1:183142656-183163206_R	ncRNA		chr1	183142784	183142720	-
mmu_17112_PI428960544	3.52777	1.81875	FR102059	ncRNA	fRNAdb	chr15	76271474	76277262	+
mmu_20128_PI428960544	3.52763	1.8187	FR073138	ncRNA	fRNAdb	chr13	59156256	59185454	-
mmu_2180_PI428980890	3.52737	1.81859	n343365	ncRNA	NONCODEv3.0	chr7	119534732	119556557	+
A_30_P01030978	3.52715	1.8185	chr6:131263850-131314850_F	ncRNA		chr6	131277024	131277088	+
A_30_P01025260	3.52673	1.81833	chr8:59966759-59989065_R	ncRNA		chr8	59985420	59985360	-
mmu_5542_PI428990136	3.52627	1.81814	n273577	ncRNA	NONCODEv3.0	chr12	25645521	25649257	+
mmu_12752_PI428960544	3.52608	1.81807	FR371048	ncRNA	fRNAdb	chr9	95856050	95859792	-
mmu_13911_PI428960544	3.52365	1.81707	FR094456	ncRNA	fRNAdb	chr8	60701555	60703612	-
A_30_P01020557	3.52323	1.8169	chr6:129151512-129208737_R	ncRNA		chr6	129154344	129154280	-
A_30_P01026239	3.52308	1.81684	chr12:5303823-5379098_F	ncRNA		chr12	5371924	5371983	+
A_30_P01030819	3.52283	1.81674	chr5:123440192-123451767_F	ncRNA		chr5	123445912	123445968	+
A_30_P01019864	3.52055	1.8158	chr15:102920547-102933472_R	ncRNA		chr15	102926208	102926144	-
mmu_27879_PI428960544	3.5201	1.81562	FR211554	ncRNA	fRNAdb	chr15	80944052	80944111	-
A_30_P01019183	3.51933	1.8153	chr7:137486825-137498500_F	ncRNA		chr7	137497776	137497840	+
mmu_14502_PI428960544	3.51875	1.81506	FR260904	ncRNA	fRNAdb	chr13	90247456	90248658	+
mmu_14608_PI428960544	3.51852	1.81497	FR258661	ncRNA	fRNAdb	chr8	47723526	47724636	+
A_30_P01025848	3.51836	1.8149	chr2:35828611-35838083_F	ncRNA		chr2	35833548	35833608	+
mmu_29961_PI428960544	3.51821	1.81484	n287044	ncRNA	NONCODEv3.0	chr17	78773895	78775915	+
mmu_22562_PI428960544	3.51668	1.81421	FR067626	ncRNA	fRNAdb	chr7	120046793	120048470	+
A_30_P01027318	3.51652	1.81415	chr7:82902248-82955248_F	ncRNA		chr7	82924152	82924208	+
mmu_30203_PI428960544	3.51454	1.81334	n289673	ncRNA	NONCODEv3.0	chr8	112216730	112219281	+
mmu_6080_PI428960544	3.5127	1.81258	FR200676	ncRNA	fRNAdb	chr8	124470827	124470886	-
A_30_P01024810	3.51245	1.81248	chr11:53592946-53637922_R	ncRNA		chr11	53597484	53597424	-
mmu_11405_PI428960544	3.51212	1.81234	FR229149	ncRNA	fRNAdb	chr4	103780721	103783889	+
mmu_26249_PI428960544	3.51197	1.81228	FR385105	ncRNA	fRNAdb	chr4	106635523	106636880	+
A_30_P01019727	3.50917	1.81113	chr12:110896603-110940553_R	ncRNA		chr12	110923208	110923152	-
mmu_33453_PI428960544	3.50885	1.811	n420245	ncRNA	NONCODEv3.0	chr2	176583320	176593409	+
A_30_P01020904	3.50805	1.81067	chr4:12159175-12175725_R	ncRNA		chr4	12164011	12163952	-
mmu_977_PI428960544	3.50773	1.81054	ENSMUST00000180844	ncRNA	Ensembl_transcript	chr10	90612260	90613339	+
mmu_2996_PI428960544	3.50748	1.81044	FR378741	ncRNA	fRNAdb	chr5	121053753	121054258	+
mmu_19027_PI428960544	3.50678	1.81015	FR300624	ncRNA	fRNAdb	chr4	124526323	124527574	-
mmu_30078_PI428960544	3.50584	1.80976	n288646	ncRNA	NONCODEv3.0	chr3	121717950	121719671	+
A_30_P01025015	3.50504	1.80943	chr5:14988715-14989311_F	ncRNA		chr5	14989120	14989179	+
A_30_P01022131	3.50336	1.80874	chr6:12062275-12075800_F	ncRNA		chr6	12074312	12074371	+
A_30_P01023436	3.50334	1.80873	chr6:57583950-57624216_R	ncRNA		chr6	57612932	57612872	-
mmu_6152_PI428960544	3.50143	1.80795	FR386900	ncRNA	fRNAdb	chr19	29539362	29539421	-
mmu_19048_PI428960544	3.50116	1.80783	FR273506	ncRNA	fRNAdb	chr14	40202810	40205517	-
mmu_5669_PI428960544	3.50115	1.80783	FR253517	ncRNA	fRNAdb	chr4	3482228	3483372	-
A_30_P01026094	3.50094	1.80774	chr5:104936417-104984892_R	ncRNA		chr5	104948024	104947968	-
A_30_P01031300	3.49969	1.80723	chr1:74084292-74138492_R	ncRNA		chr1	74104064	74104008	-
mmu_26570_PI428960544	3.49784	1.80646	FR242264	ncRNA	fRNAdb	chr7	80455415	80456840	+
A_30_P01021156	3.49751	1.80633	chr2:157361470-157379813_F	ncRNA		chr2	157371824	157371888	+
mmu_24160_PI428960544	3.49711	1.80616	FR069677	ncRNA	fRNAdb	chr15	99923882	99926658	+
mmu_26_PI428960544	3.49508	1.80533	Gomafu_NR_033657.1 (Mouse longer isoform)	ncRNA	lncRNAdb	chr5	112642251	112642310	-
mmu_18074_PI428960544	3.49504	1.80531	FR214390	ncRNA	fRNAdb	chr3	28180196	28180255	+
A_30_P01018999	3.49449	1.80508	chr15:8463685-8494960_F	ncRNA		chr15	8479156	8479215	+
mmu_17758_PI428960544	3.49326	1.80458	FR048333	ncRNA	fRNAdb	chr2	155826179	155833655	-
mmu_8212_PI428960544	3.49312	1.80452	FR027580	ncRNA	fRNAdb	chr4	128019227	128020464	+
mmu_4231_PI428960544	3.49187	1.804	FR166539	ncRNA	fRNAdb	chr5	18778993	18781575	+
A_30_P01022432	3.49159	1.80388	chr13:112717680-112733330_F	ncRNA		chr13	112727792	112727848	+
mmu_21626_PI428960544	3.49152	1.80385	FR250477	ncRNA	fRNAdb	chr11	88683570	88685253	+
mmu_10276_PI428960544	3.49071	1.80352	FR076753	ncRNA	fRNAdb	chr18	78947354	78950775	-
mmu_11708_PI428960544	3.49032	1.80336	FR031125	ncRNA	fRNAdb	chr7	62345152	62345211	+
mmu_30091_PI428960544	3.48966	1.80308	n288851	ncRNA	NONCODEv3.0	chr6	34730451	34749042	+
mmu_34242_PI428960544	3.4865	1.80178	NR_040510.1	ncRNA	RefSeq_noncoding RNA	chr2	59220679	59220738	-
mmu_4541_PI428994341	3.48613	1.80163	uc.482+	ncRNA	UCR	chrX	57797752	57797811	+
mmu_7149_PI428960544	3.48605	1.8016	FR265191	ncRNA	fRNAdb	chr10	48908799	48912171	-
mmu_179_PI428960544	3.48506	1.80118	ENSMUST00000134627	ncRNA	Ensembl_transcript	chr10	24167296	24172463	+
A_30_P01025589	3.48434	1.80088	chr14:33115110-33131171_F	ncRNA		chr14	33117140	33117200	+
mmu_29341_PI428960544	3.48286	1.80027	n278544	ncRNA	NONCODEv3.0	chr3	116442918	116446517	-
mmu_16158_PI428960544	3.48101	1.79951	FR121509	ncRNA	fRNAdb	chrX	146890376	146893564	-
A_30_P01017534	3.47946	1.79886	chr16:90038086-90127636_R	ncRNA		chr16	90064704	90064640	-
mmu_15127_PI428960544	3.47898	1.79867	FR063209	ncRNA	fRNAdb	chr7	109368871	109370471	+
mmu_18035_PI428960544	3.47886	1.79861	FR285359	ncRNA	fRNAdb	chr13	14071226	14073321	+
mmu_22049_PI428960544	3.47762	1.7981	FR067031	ncRNA	fRNAdb	chr6	125181293	125194561	+
A_30_P01022168	3.47726	1.79795	chr1:88384134-88384902_F	ncRNA		chr1	88384768	88384824	+
mmu_25306_PI428960544	3.47435	1.79674	FR396576	ncRNA	fRNAdb	chr12	35458339	35459957	-
mmu_2151_PI428994341	3.47426	1.79671	uc.228+	ncRNA	UCR	chr6	16267297	16267356	+
A_30_P01033428	3.47388	1.79655	chr9:61881173-61881351_R	ncRNA		chr9	61881336	61881280	-
mmu_33472_PI428960544	3.47344	1.79636	n420367	ncRNA	NONCODEv3.0	chr3	97534451	97536996	+
mmu_955_PI428960544	3.47237	1.79592	ENSMUST00000136456	ncRNA	Ensembl_transcript	chr2	19266564	19270563	+
mmu_30539_PI428960544	3.47204	1.79578	n292360	ncRNA	NONCODEv3.0	chr16	89884897	89885842	+
A_30_P01024821	3.47191	1.79573	chr8:67213300-67271700_F	ncRNA		chr8	67230568	67230632	+
mmu_25145_PI428960544	3.46991	1.7949	FR249794	ncRNA	fRNAdb	chrX	163056033	163059474	-
mmu_19133_PI428960544	3.46858	1.79434	FR255799	ncRNA	fRNAdb	chr1	14099295	14102900	+
A_30_P01028625	3.46842	1.79428	chr9:20313342-20323517_F	ncRNA		chr9	20321478	20321536	+
A_30_P01024799	3.46706	1.79371	chr13:112717680-112733330_F	ncRNA		chr13	112728064	112728120	+
mmu_10166_PI428960544	3.46624	1.79337	FR250281	ncRNA	fRNAdb	chr14	79734010	79743004	-
A_30_P01027752	3.46609	1.79331	chr4:101040523-101080248_F	ncRNA		chr4	101077320	101077376	+
mmu_28906_PI428960544	3.46595	1.79325	n272015	ncRNA	NONCODEv3.0	chr11	97370662	97372345	-
A_30_P01032798	3.46477	1.79276	chr17:21866967-21891392_R	ncRNA		chr17	21882200	21882140	-
A_30_P01022353	3.46381	1.79236	chr2:130698276-130732132_R	ncRNA		chr2	130699936	130699872	-
mmu_35175_PI428960544	3.46354	1.79225	NR_102314.1	ncRNA	RefSeq_noncoding RNA	chr11	31700688	31700747	-
mmu_11701_PI428960544	3.46231	1.79174	FR020367	ncRNA	fRNAdb	chr11	98731097	98734066	+
mmu_33334_PI428960544	3.46169	1.79148	n418529	ncRNA	NONCODEv3.0	chr15	59138502	59143568	+
mmu_12728_PI428960544	3.46163	1.79145	FR249224	ncRNA	fRNAdb	chr12	25580806	25580865	+
mmu_1359_PI428960544	3.4598	1.79069	ENSMUST00000122762	ncRNA	Ensembl_transcript	chr8	107727893	107727981	+
A_30_P01028957	3.45978	1.79068	chr14:70483555-70484159_F	ncRNA		chr14	70483856	70483920	+
mmu_20756_PI428960544	3.4586	1.79019	FR264989	ncRNA	fRNAdb	chr17	3294006	3296714	+
mmu_5074_PI428960544	3.45775	1.78983	FR302587	ncRNA	fRNAdb	chr1_random	299699	299758	-
A_30_P01028648	3.45667	1.78938	chr5:44625083-44634763_F	ncRNA		chr5	44625160	44625220	+
mmu_783_PI428960544	3.45667	1.78938	ENSMUST00000122839	ncRNA	Ensembl_transcript	chr4	41467727	41472856	+
mmu_32534_PI428960544	3.45528	1.7888	n414279	ncRNA	NONCODEv3.0	chr11	114274718	114310174	-
mmu_3268_PI428960544	3.45427	1.78838	FR073467	ncRNA	fRNAdb	chrX	15844128	15847290	-
mmu_9854_PI428990136	3.45295	1.78783	NR_004443.1	ncRNA	RefSeq_noncoding RNA	chr7	31247316	31247375	-
mmu_11488_PI428960544	3.45212	1.78748	FR078040	ncRNA	fRNAdb	chr5	73201206	73203313	-
mmu_7200_PI428960544	3.45186	1.78737	FR112731	ncRNA	fRNAdb	chr18	43812033	43812731	-
mmu_33883_PI428960544	3.45184	1.78736	XR_168577.1	ncRNA	RefSeq_noncoding RNA	chr18	80667304	80667361	+
mmu_17323_PI428960544	3.45072	1.7869	FR294828	ncRNA	fRNAdb	chr11	98764520	98765248	+
A_30_P01019385	3.45067	1.78688	chr3:35782698-35789932_F	ncRNA		chr3	35789080	35789136	+
A_30_P01025483	3.45042	1.78677	chr17:6426800-6528950_F	ncRNA		chr17	6521901	6521960	+
mmu_13232_PI428960544	3.44947	1.78638	FR216134	ncRNA	fRNAdb	chr12	111807797	111810573	+
mmu_13934_PI428960544	3.44912	1.78623	FR258510	ncRNA	fRNAdb	chr3	130839702	130841960	+
mmu_3244_PI428960544	3.44807	1.78579	FR358610	ncRNA	fRNAdb	chr8	11678807	11682206	+
mmu_18110_PI428960544	3.44712	1.78539	FR134508	ncRNA	fRNAdb	chr17	31669286	31669345	-
mmu_17226_PI428960544	3.44596	1.7849	FR223317	ncRNA	fRNAdb	chr16	74998153	75002534	-
mmu_32676_PI428960544	3.44554	1.78473	n414647	ncRNA	NONCODEv3.0	chr10	22122618	22127276	+
mmu_10719_PI428990136	3.44492	1.78447	FR336016	ncRNA	fRNAdb	chr2	128467812	128513112	-
A_30_P01025457	3.44458	1.78433	chr1:82892851-82943201_R	ncRNA		chr1	82893640	82893584	-
mmu_5976_PI428960544	3.44404	1.7841	FR175773	ncRNA	fRNAdb	chr12	73650407	73650466	+
mmu_9071_PI428960544	3.44273	1.78355	FR299253	ncRNA	fRNAdb	chr4	116299447	116300822	+
mmu_29284_PI428960544	3.44114	1.78289	n277645	ncRNA	NONCODEv3.0	chr9	46721712	46730649	+
mmu_18376_PI428960544	3.44094	1.7828	FR148938	ncRNA	fRNAdb	chr16	31187074	31188147	-
mmu_18193_PI428960544	3.43773	1.78146	FR121346	ncRNA	fRNAdb	chr2	104934973	104937927	-
mmu_22053_PI428960544	3.43742	1.78133	FR074291	ncRNA	fRNAdb	chr2	104994002	104997395	+
mmu_13638_PI428960544	3.43617	1.7808	FR391440	ncRNA	fRNAdb	chr11	120324416	120325662	+
[truncated: 3,924 more rows]
